# Supplementary material for: An interactive atlas of genomic, proteomic, and metabolomic biomarkers promotes the potential of proteins to predict complex diseases
Source: Sci Rep. 2024 Jun 3;14:12710. doi: 10.1038/s41598-024-63399-9 (PMC11148091; doi:10.1038/s41598-024-63399-9)
Supplement: Supplementary file 1 — Supplementary Table 1. [file 41598_2024_63399_MOESM1_ESM.csv]

Supplementary table 1: Summary statistics of the data.
	Disease	Omics	Model	Group	Count	Age_median	Age_IQR_low	Age_IQR_high	Female_proportion
0	Crohn's Disease	Proteomics	incident	sick	186	59	52	65	50.54%
1	Crohn's Disease	Proteomics	incident	controls	186	59	52	65	50.54%
2	Crohn's Disease	Proteomics	prevalent	sick	166	57	49	62	56.63%
3	Crohn's Disease	Proteomics	prevalent	controls	166	57	49	62	56.63%
4	Crohn's Disease	Metabolomics	incident	sick	922	58	51	63	54.66%
5	Crohn's Disease	Metabolomics	incident	controls	922	58	51	63	54.66%
6	Crohn's Disease	Metabolomics	prevalent	sick	741	59	51	64	54.66%
7	Crohn's Disease	Metabolomics	prevalent	controls	741	59	51	64	54.66%
8	Crohn's Disease	Genomics	incident	sick	1401	59	51	64	55.46%
9	Crohn's Disease	Genomics	incident	controls	1401	59	51	64	55.46%
10	Crohn's Disease	Genomics	prevalent	sick	1102	58	51	64	54.81%
11	Crohn's Disease	Genomics	prevalent	controls	1102	58	51	64	54.81%
12	Ulcerative Colitis	Proteomics	incident	sick	319	60	52	64	52.66%
13	Ulcerative Colitis	Proteomics	incident	controls	319	60	52	64	52.66%
14	Ulcerative Colitis	Proteomics	prevalent	sick	280	60	53	64	48.57%
15	Ulcerative Colitis	Proteomics	prevalent	controls	280	60	53	64	48.57%
16	Ulcerative Colitis	Metabolomics	incident	sick	1777	59	51	64	48.17%
17	Ulcerative Colitis	Metabolomics	incident	controls	1777	59	51	64	48.17%
18	Ulcerative Colitis	Metabolomics	prevalent	sick	1372	59	51.75	64	46.79%
19	Ulcerative Colitis	Metabolomics	prevalent	controls	1372	59	51.75	64	46.79%
20	Ulcerative Colitis	Genomics	incident	sick	2513	60	52	64	49.42%
21	Ulcerative Colitis	Genomics	incident	controls	2513	60	52	64	49.42%
22	Ulcerative Colitis	Genomics	prevalent	sick	2021	60	52	64	47.25%
23	Ulcerative Colitis	Genomics	prevalent	controls	2021	60	52	64	47.25%
24	Rheumatoid Arthritis	Proteomics	incident	sick	917	61	56	65	67.61%
25	Rheumatoid Arthritis	Proteomics	incident	controls	917	61	56	65	67.61%
26	Rheumatoid Arthritis	Proteomics	prevalent	sick	307	61	55	65	70.68%
27	Rheumatoid Arthritis	Proteomics	prevalent	controls	307	61	55	65	70.68%
28	Rheumatoid Arthritis	Metabolomics	incident	sick	4405	61	55	65	65.83%
29	Rheumatoid Arthritis	Metabolomics	incident	controls	4405	61	55	65	65.83%
30	Rheumatoid Arthritis	Metabolomics	prevalent	sick	1457	61	56	66	70.49%
31	Rheumatoid Arthritis	Metabolomics	prevalent	controls	1457	61	56	66	70.49%
32	Rheumatoid Arthritis	Genomics	incident	sick	6374	61	56	65	66.44%
33	Rheumatoid Arthritis	Genomics	incident	controls	6374	61	56	65	66.44%
34	Rheumatoid Arthritis	Genomics	prevalent	sick	2072	62	56	66	69.98%
35	Rheumatoid Arthritis	Genomics	prevalent	controls	2072	62	56	66	69.98%
36	Psoriasis	Proteomics	incident	sick	498	60	53	65	48.59%
37	Psoriasis	Proteomics	incident	controls	498	60	53	65	48.59%
38	Psoriasis	Proteomics	prevalent	sick	145	59	51	65	45.52%
39	Psoriasis	Proteomics	prevalent	controls	145	59	51	65	45.52%
40	Psoriasis	Metabolomics	incident	sick	2725	60	52	64	47.93%
41	Psoriasis	Metabolomics	incident	controls	2725	60	52	64	47.93%
42	Psoriasis	Metabolomics	prevalent	sick	670	59	52	64	42.84%
43	Psoriasis	Metabolomics	prevalent	controls	670	59	52	64	42.84%
44	Psoriasis	Genomics	incident	sick	3971	60	53	64	47.39%
45	Psoriasis	Genomics	incident	controls	3971	60	53	64	47.39%
46	Psoriasis	Genomics	prevalent	sick	985	59	52	64	45.28%
47	Psoriasis	Genomics	prevalent	controls	985	59	52	64	45.28%
48	Systemic Lupus Erythematosus	Proteomics	incident	sick	271	58	51	63	85.24%
49	Systemic Lupus Erythematosus	Proteomics	incident	controls	271	58	51	63	85.24%
50	Systemic Lupus Erythematosus	Proteomics	prevalent	sick	265	57	50	63	85.66%
51	Systemic Lupus Erythematosus	Proteomics	prevalent	controls	265	57	50	63	85.66%
52	Systemic Lupus Erythematosus	Metabolomics	incident	sick	291	59	52	64	80.76%
53	Systemic Lupus Erythematosus	Metabolomics	incident	controls	291	59	52	64	80.76%
54	Systemic Lupus Erythematosus	Metabolomics	prevalent	sick	171	57	49	64	84.80%
55	Systemic Lupus Erythematosus	Metabolomics	prevalent	controls	171	57	49	64	84.80%
56	Systemic Lupus Erythematosus	Genomics	incident	sick	369	60	52	64	80.49%
57	Systemic Lupus Erythematosus	Genomics	incident	controls	369	60	52	64	80.49%
58	Systemic Lupus Erythematosus	Genomics	prevalent	sick	190	58	50	64	84.21%
59	Systemic Lupus Erythematosus	Genomics	prevalent	controls	190	58	50	64	84.21%
60	Chronic Obstructive Pulmonary Disease	Proteomics	incident	sick	2161	63	58	66	45.30%
61	Chronic Obstructive Pulmonary Disease	Proteomics	incident	controls	2161	60	56	63	45.30%
62	Chronic Obstructive Pulmonary Disease	Proteomics	prevalent	sick	318	64	60	66	41.51%
63	Chronic Obstructive Pulmonary Disease	Proteomics	prevalent	controls	318	64	60	66	41.51%
64	Chronic Obstructive Pulmonary Disease	Metabolomics	incident	sick	10678	62	58	66	45.61%
65	Chronic Obstructive Pulmonary Disease	Metabolomics	incident	controls	10678	61	57	64	45.61%
66	Chronic Obstructive Pulmonary Disease	Metabolomics	prevalent	sick	1234	63	59	66	43.68%
67	Chronic Obstructive Pulmonary Disease	Metabolomics	prevalent	controls	1234	63	59	66	43.68%
68	Chronic Obstructive Pulmonary Disease	Genomics	incident	sick	15515	63	58	66	45.87%
69	Chronic Obstructive Pulmonary Disease	Genomics	incident	controls	15515	61	58	64	45.87%
70	Chronic Obstructive Pulmonary Disease	Genomics	prevalent	sick	1822	64	60	67	42.21%
71	Chronic Obstructive Pulmonary Disease	Genomics	prevalent	controls	1822	64	60	67	42.21%
72	Obesity	Proteomics	incident	sick	3946	59	52	64	54.28%
73	Obesity	Proteomics	incident	controls	3946	56	51	61	54.28%
74	Obesity	Proteomics	prevalent	sick	385	60	53	64	53.25%
75	Obesity	Proteomics	prevalent	controls	385	60	53	64	53.25%
76	Obesity	Metabolomics	incident	sick	20836	59	52	64	53.39%
77	Obesity	Metabolomics	incident	controls	20836	56	51	61	53.39%
78	Obesity	Metabolomics	prevalent	sick	1857	59	52	64	55.04%
79	Obesity	Metabolomics	prevalent	controls	1857	59	52	64	55.04%
80	Obesity	Genomics	incident	sick	29621	59	52	64	53.11%
81	Obesity	Genomics	incident	controls	29621	57	52	61	53.11%
82	Obesity	Genomics	prevalent	sick	2669	59	53	64	55.11%
83	Obesity	Genomics	prevalent	controls	2669	59	53	64	55.11%
84	Type 2 Diabetes	Proteomics	incident	sick	3707	61	55	66	40.98%
85	Type 2 Diabetes	Proteomics	incident	controls	3707	56	50	61	40.98%
86	Type 2 Diabetes	Proteomics	prevalent	sick	1142	63	58	66	37.39%
87	Type 2 Diabetes	Proteomics	prevalent	controls	1142	62	58	65	37.39%
88	Type 2 Diabetes	Metabolomics	incident	sick	19179	61	55	65	41.39%
89	Type 2 Diabetes	Metabolomics	incident	controls	19179	57	51	61	41.39%
90	Type 2 Diabetes	Metabolomics	prevalent	sick	5229	62	57	66	36.49%
91	Type 2 Diabetes	Metabolomics	prevalent	controls	5229	62	57	65	36.49%
92	Type 2 Diabetes	Genomics	incident	sick	25881	61	56	65	40.59%
93	Type 2 Diabetes	Genomics	incident	controls	25881	58	52	62	40.59%
94	Type 2 Diabetes	Genomics	prevalent	sick	6984	62	58	66	36.53%
95	Type 2 Diabetes	Genomics	prevalent	controls	6984	62	58	66	36.53%
96	Atherosclerosis	Proteomics	incident	sick	399	64	59	67	38.85%
97	Atherosclerosis	Proteomics	incident	controls	399	64	59	67	38.85%
98	Atherosclerosis	Proteomics	prevalent	sick	84	65	61	67	23.81%
99	Atherosclerosis	Proteomics	prevalent	controls	84	65	61	67	23.81%
100	Atherosclerosis	Metabolomics	incident	sick	1984	64	59	67	33.32%
101	Atherosclerosis	Metabolomics	incident	controls	1984	64	59	67	33.32%
102	Atherosclerosis	Metabolomics	prevalent	sick	317	64	60	67	25.55%
103	Atherosclerosis	Metabolomics	prevalent	controls	317	64	60	67	25.55%
104	Atherosclerosis	Genomics	incident	sick	2913	64	59	67	33.61%
105	Atherosclerosis	Genomics	incident	controls	2913	64	59	67	33.61%
106	Atherosclerosis	Genomics	prevalent	sick	500	64	60	67	25.60%
107	Atherosclerosis	Genomics	prevalent	controls	500	64	60	67	25.60%
