# Supplementary material for: An interactive atlas of genomic, proteomic, and metabolomic biomarkers promotes the potential of proteins to predict complex diseases
Source: Sci Rep. 2024 Jun 3;14:12710. doi: 10.1038/s41598-024-63399-9 (PMC11148091; doi:10.1038/s41598-024-63399-9)
Supplement: Supplementary file 2 — Supplementary Table 2. [file 41598_2024_63399_MOESM2_ESM.xlsx]

## Sheet: Proteomics + Metabolomics
	Disease	Model	Data	N	AUC_train	AUC_test	precision	recall	accuracy	f1_score	specificity
0	CD	incident	prot	1	0.684153	0.625518	0.617021	0.508772	0.589286	0.557692	0.672727
1	CD	incident	prot	2	0.703178	0.638915	0.644444	0.508772	0.607143	0.568627	0.709091
2	CD	incident	prot	3	0.745606	0.627751	0.62	0.54386	0.598214	0.579439	0.654545
3	CD	incident	prot	4	0.763773	0.641148	0.62	0.54386	0.598214	0.579439	0.654545
4	CD	incident	prot	5	0.77259	0.661563	0.622642	0.578947	0.607143	0.6	0.636364
5	CD	incident	prot	6	0.765607	0.644657	0.607843	0.54386	0.589286	0.574074	0.636364
6	CD	incident	prot	7	0.765489	0.651037	0.607843	0.54386	0.589286	0.574074	0.636364
7	CD	incident	prot	8	0.7633	0.646571	0.659091	0.508772	0.616071	0.574257	0.727273
8	CD	incident	prot	9	0.763536	0.63764	0.638298	0.526316	0.607143	0.576923	0.690909
9	CD	incident	prot	10	0.766732	0.640191	0.673913	0.54386	0.633929	0.601942	0.727273
10	CD	incident	prot	11	0.789041	0.719617	0.68	0.596491	0.651786	0.635514	0.709091
11	CD	incident	prot	12	0.769217	0.656459	0.651163	0.491228	0.607143	0.56	0.727273
12	CD	incident	prot	13	0.783005	0.667943	0.64	0.561404	0.616071	0.598131	0.672727
13	CD	incident	prot	14	0.784899	0.672408	0.622222	0.491228	0.589286	0.54902	0.690909
14	CD	incident	prot	15	0.802888	0.689633	0.615385	0.561404	0.598214	0.587156	0.636364
15	CD	incident	prot	16	0.800639	0.687081	0.622642	0.578947	0.607143	0.6	0.636364
16	CD	incident	prot	17	0.777916	0.662839	0.625	0.438596	0.580357	0.515464	0.727273
17	CD	incident	prot	18	0.779691	0.662839	0.634146	0.45614	0.589286	0.530612	0.727273
18	CD	incident	prot	19	0.779573	0.676555	0.625	0.438596	0.580357	0.515464	0.727273
19	CD	incident	prot	20	0.778803	0.678788	0.666667	0.45614	0.607143	0.541667	0.763636
20	CD	incident	prot	21	0.779218	0.678469	0.682927	0.491228	0.625	0.571429	0.763636
21	CD	incident	prot	22	0.778922	0.670813	0.642857	0.473684	0.598214	0.545455	0.727273
22	CD	incident	prot	23	0.778448	0.671132	0.634146	0.45614	0.589286	0.530612	0.727273
23	CD	incident	prot	24	0.780105	0.669537	0.652174	0.526316	0.616071	0.582524	0.709091
24	CD	incident	prot	25	0.779395	0.669856	0.652174	0.526316	0.616071	0.582524	0.709091
25	CD	incident	prot	26	0.78194	0.679745	0.625	0.526316	0.598214	0.571429	0.672727
26	CD	incident	prot	27	0.78194	0.679107	0.625	0.526316	0.598214	0.571429	0.672727
27	CD	incident	prot	28	0.78839	0.687719	0.62	0.54386	0.598214	0.579439	0.654545
28	CD	incident	prot	29	0.785017	0.683573	0.652174	0.526316	0.616071	0.582524	0.709091
29	CD	incident	prot	30	0.782354	0.679745	0.645833	0.54386	0.616071	0.590476	0.690909
30	CD	prevalent	prot	1	0.73123	0.577324	0.589286	0.634615	0.58	0.611111	0.520833
31	CD	prevalent	prot	2	0.766726	0.663862	0.653846	0.653846	0.64	0.653846	0.625
32	CD	prevalent	prot	3	0.802929	0.697917	0.679245	0.692308	0.67	0.685714	0.645833
33	CD	prevalent	prot	4	0.817425	0.691907	0.7	0.673077	0.68	0.686275	0.6875
34	CD	prevalent	prot	5	0.823	0.703926	0.705882	0.692308	0.69	0.699029	0.6875
35	CD	prevalent	prot	6	0.837496	0.71234	0.729167	0.673077	0.7	0.7	0.729167
36	CD	prevalent	prot	7	0.853925	0.746795	0.705882	0.692308	0.69	0.699029	0.6875
37	CD	prevalent	prot	8	0.871097	0.814904	0.868421	0.634615	0.76	0.733333	0.895833
38	CD	prevalent	prot	9	0.874517	0.816506	0.875	0.673077	0.78	0.76087	0.895833
39	CD	prevalent	prot	10	0.888715	0.827724	0.809524	0.653846	0.74	0.723404	0.833333
40	CD	prevalent	prot	11	0.889831	0.83774	0.826087	0.730769	0.78	0.77551	0.833333
41	CD	prevalent	prot	12	0.891169	0.831731	0.791667	0.730769	0.76	0.76	0.791667
42	CD	prevalent	prot	13	0.901725	0.858173	0.816327	0.769231	0.79	0.792079	0.8125
43	CD	prevalent	prot	14	0.901799	0.84976	0.851064	0.769231	0.81	0.808081	0.854167
44	CD	prevalent	prot	15	0.906408	0.853365	0.869565	0.769231	0.82	0.816327	0.875
45	CD	prevalent	prot	16	0.912132	0.855769	0.836735	0.788462	0.81	0.811881	0.833333
46	CD	prevalent	prot	17	0.907077	0.853365	0.886364	0.75	0.82	0.8125	0.895833
47	CD	prevalent	prot	18	0.8989	0.835337	0.837209	0.692308	0.77	0.757895	0.854167
48	CD	prevalent	prot	19	0.908489	0.847756	0.866667	0.75	0.81	0.804124	0.875
49	CD	prevalent	prot	20	0.909976	0.842949	0.866667	0.75	0.81	0.804124	0.875
50	CD	prevalent	prot	21	0.911314	0.845353	0.866667	0.75	0.81	0.804124	0.875
51	CD	prevalent	prot	22	0.915923	0.854567	0.847826	0.75	0.8	0.795918	0.854167
52	CD	prevalent	prot	23	0.915998	0.854567	0.847826	0.75	0.8	0.795918	0.854167
53	CD	prevalent	prot	24	0.903806	0.830929	0.840909	0.711538	0.78	0.770833	0.854167
54	CD	prevalent	prot	25	0.91793	0.861779	0.854167	0.788462	0.82	0.82	0.854167
55	CD	prevalent	prot	26	0.91964	0.862981	0.851064	0.769231	0.81	0.808081	0.854167
56	CD	prevalent	prot	27	0.924026	0.863782	0.875	0.807692	0.84	0.84	0.875
57	CD	prevalent	prot	28	0.925216	0.872997	0.875	0.807692	0.84	0.84	0.875
58	CD	prevalent	prot	29	0.932426	0.859776	0.883721	0.730769	0.81	0.8	0.895833
59	CD	prevalent	prot	30	0.932129	0.858974	0.883721	0.730769	0.81	0.8	0.895833
60	CD	incident	met	1	0.645922	0.627814	0.594306	0.607273	0.599278	0.600719	0.591398
61	CD	incident	met	2	0.704924	0.690505	0.638211	0.570909	0.626354	0.602687	0.681004
62	CD	incident	met	3	0.715731	0.705859	0.681275	0.621818	0.66787	0.65019	0.713262
63	CD	incident	met	4	0.717649	0.707266	0.662745	0.614545	0.65343	0.637736	0.691756
64	CD	incident	met	5	0.723365	0.711711	0.6639	0.581818	0.646209	0.620155	0.709677
65	CD	incident	met	6	0.726809	0.710029	0.672199	0.589091	0.65343	0.627907	0.716846
66	CD	incident	met	7	0.725319	0.710003	0.670782	0.592727	0.65343	0.629344	0.713262
67	CD	incident	met	8	0.723276	0.711867	0.670782	0.592727	0.65343	0.629344	0.713262
68	CD	incident	met	9	0.726934	0.708921	0.674897	0.596364	0.65704	0.633205	0.716846
69	CD	incident	met	10	0.725252	0.710316	0.677686	0.596364	0.658845	0.634429	0.72043
70	CD	incident	met	11	0.727124	0.713965	0.666667	0.589091	0.649819	0.625483	0.709677
71	CD	incident	met	12	0.729184	0.712128	0.67364	0.585455	0.65343	0.626459	0.72043
72	CD	incident	met	13	0.725264	0.71364	0.67623	0.6	0.658845	0.635838	0.716846
73	CD	incident	met	14	0.731458	0.726843	0.678862	0.607273	0.662455	0.641075	0.716846
74	CD	incident	met	15	0.735641	0.72464	0.66129	0.596364	0.648014	0.627151	0.698925
75	CD	incident	met	16	0.734655	0.725696	0.663968	0.596364	0.649819	0.628352	0.702509
76	CD	incident	met	17	0.747876	0.72391	0.66537	0.621818	0.65704	0.642857	0.691756
77	CD	incident	met	18	0.751491	0.728042	0.674603	0.618182	0.662455	0.645161	0.706093
78	CD	incident	met	19	0.754772	0.725644	0.665354	0.614545	0.655235	0.638941	0.695341
79	CD	incident	met	20	0.751839	0.729449	0.664093	0.625455	0.65704	0.644195	0.688172
80	CD	incident	met	21	0.752421	0.729593	0.666667	0.625455	0.658845	0.645403	0.691756
81	CD	incident	met	22	0.755387	0.726321	0.665339	0.607273	0.65343	0.634981	0.698925
82	CD	incident	met	23	0.751914	0.730805	0.667984	0.614545	0.65704	0.640152	0.698925
83	CD	incident	met	24	0.748453	0.734128	0.666667	0.610909	0.655235	0.637571	0.698925
84	CD	incident	met	25	0.752777	0.730362	0.664093	0.625455	0.65704	0.644195	0.688172
85	CD	incident	met	26	0.753731	0.729254	0.655172	0.621818	0.649819	0.63806	0.677419
86	CD	incident	met	27	0.759414	0.72451	0.669291	0.618182	0.658845	0.642722	0.698925
87	CD	incident	met	28	0.758748	0.722151	0.657692	0.621818	0.651625	0.639252	0.681004
88	CD	incident	met	29	0.759957	0.721277	0.660232	0.621818	0.65343	0.640449	0.684588
89	CD	incident	met	30	0.758868	0.72391	0.666667	0.632727	0.66065	0.649254	0.688172
90	CD	prevalent	met	1	0.697793	0.646728	0.621891	0.573394	0.620225	0.596659	0.665198
91	CD	prevalent	met	2	0.747126	0.681991	0.663102	0.568807	0.647191	0.612346	0.722467
92	CD	prevalent	met	3	0.76926	0.711555	0.691919	0.62844	0.680899	0.658654	0.731278
93	CD	prevalent	met	4	0.769398	0.711332	0.685279	0.619266	0.674157	0.650602	0.726872
94	CD	prevalent	met	5	0.769405	0.711353	0.685279	0.619266	0.674157	0.650602	0.726872
95	CD	prevalent	met	6	0.767895	0.714788	0.688776	0.619266	0.676404	0.652174	0.731278
96	CD	prevalent	met	7	0.788496	0.720608	0.675532	0.582569	0.658427	0.625616	0.731278
97	CD	prevalent	met	8	0.775208	0.715354	0.670103	0.59633	0.658427	0.631068	0.718062
98	CD	prevalent	met	9	0.798949	0.732591	0.694301	0.614679	0.678652	0.652068	0.740088
99	CD	prevalent	met	10	0.801292	0.735683	0.699482	0.619266	0.683146	0.656934	0.744493
100	CD	prevalent	met	11	0.802665	0.741705	0.694737	0.605505	0.676404	0.647059	0.744493
101	CD	prevalent	met	12	0.80268	0.740654	0.694737	0.605505	0.676404	0.647059	0.744493
102	CD	prevalent	met	13	0.806872	0.745908	0.705263	0.614679	0.685393	0.656863	0.753304
103	CD	prevalent	met	14	0.806928	0.746332	0.706806	0.619266	0.68764	0.660147	0.753304
104	CD	prevalent	met	15	0.807713	0.74609	0.705263	0.614679	0.685393	0.656863	0.753304
105	CD	prevalent	met	16	0.807903	0.74611	0.708995	0.614679	0.68764	0.658477	0.757709
106	CD	prevalent	met	17	0.807787	0.746292	0.7	0.610092	0.680899	0.651961	0.748899
107	CD	prevalent	met	18	0.807322	0.746696	0.703704	0.610092	0.683146	0.653563	0.753304
108	CD	prevalent	met	19	0.805429	0.739825	0.695431	0.62844	0.683146	0.660241	0.735683
109	CD	prevalent	met	20	0.805436	0.739724	0.695431	0.62844	0.683146	0.660241	0.735683
110	CD	prevalent	met	21	0.808859	0.744109	0.694737	0.605505	0.676404	0.647059	0.744493
111	CD	prevalent	met	22	0.808799	0.743847	0.691099	0.605505	0.674157	0.645477	0.740088
112	CD	prevalent	met	23	0.806876	0.745524	0.71134	0.633028	0.694382	0.669903	0.753304
113	CD	prevalent	met	24	0.809015	0.749101	0.712821	0.637615	0.696629	0.673123	0.753304
114	CD	prevalent	met	25	0.811556	0.754193	0.703125	0.619266	0.685393	0.658537	0.748899
115	CD	prevalent	met	26	0.812199	0.756133	0.703125	0.619266	0.685393	0.658537	0.748899
116	CD	prevalent	met	27	0.805574	0.7432	0.708333	0.623853	0.689888	0.663415	0.753304
117	CD	prevalent	met	28	0.813434	0.75583	0.737705	0.619266	0.705618	0.673317	0.788546
118	CD	prevalent	met	29	0.807285	0.746413	0.712821	0.637615	0.696629	0.673123	0.753304
119	CD	prevalent	met	30	0.807531	0.745463	0.712821	0.637615	0.696629	0.673123	0.753304
120	UC	incident	prot	1	0.661776	0.572336	0.582278	0.464646	0.552083	0.516854	0.645161
121	UC	incident	prot	2	0.675121	0.613229	0.643678	0.565657	0.614583	0.602151	0.666667
122	UC	incident	prot	3	0.693644	0.616705	0.581395	0.505051	0.557292	0.540541	0.612903
123	UC	incident	prot	4	0.693061	0.634843	0.64557	0.515152	0.604167	0.573034	0.698925
124	UC	incident	prot	5	0.709795	0.653742	0.633333	0.575758	0.609375	0.603175	0.645161
125	UC	incident	prot	6	0.70533	0.677311	0.702381	0.59596	0.661458	0.644809	0.731183
126	UC	incident	prot	7	0.712852	0.681329	0.696629	0.626263	0.666667	0.659574	0.709677
127	UC	incident	prot	8	0.722989	0.652438	0.636364	0.565657	0.609375	0.59893	0.655914
128	UC	incident	prot	9	0.710599	0.689584	0.698795	0.585859	0.65625	0.637363	0.731183
129	UC	incident	prot	10	0.725362	0.671989	0.681818	0.606061	0.651042	0.641711	0.698925
130	UC	incident	prot	11	0.714501	0.688498	0.737705	0.454545	0.635417	0.5625	0.827957
131	UC	incident	prot	12	0.714823	0.697404	0.685393	0.616162	0.65625	0.648936	0.698925
132	UC	incident	prot	13	0.715728	0.698273	0.685393	0.616162	0.65625	0.648936	0.698925
133	UC	incident	prot	14	0.717237	0.698599	0.673913	0.626263	0.651042	0.649215	0.677419
134	UC	incident	prot	15	0.718785	0.699033	0.681319	0.626263	0.65625	0.652632	0.688172
135	UC	incident	prot	16	0.718081	0.700988	0.681319	0.626263	0.65625	0.652632	0.688172
136	UC	incident	prot	17	0.720897	0.702183	0.685393	0.616162	0.65625	0.648936	0.698925
137	UC	incident	prot	18	0.718906	0.701206	0.696629	0.626263	0.666667	0.659574	0.709677
138	UC	incident	prot	19	0.753922	0.667318	0.648352	0.59596	0.625	0.621053	0.655914
139	UC	incident	prot	20	0.753902	0.664712	0.644444	0.585859	0.619792	0.613757	0.655914
140	UC	incident	prot	21	0.729063	0.711415	0.69863	0.515152	0.635417	0.593023	0.763441
141	UC	incident	prot	22	0.738656	0.708265	0.674699	0.565657	0.635417	0.615385	0.709677
142	UC	incident	prot	23	0.739059	0.707505	0.674699	0.565657	0.635417	0.615385	0.709677
143	UC	incident	prot	24	0.744549	0.706636	0.686747	0.575758	0.645833	0.626374	0.72043
144	UC	incident	prot	25	0.776589	0.668622	0.633333	0.575758	0.609375	0.603175	0.645161
145	UC	incident	prot	26	0.738496	0.710981	0.693333	0.525253	0.635417	0.597701	0.752688
146	UC	incident	prot	27	0.768524	0.692299	0.651685	0.585859	0.625	0.617021	0.666667
147	UC	incident	prot	28	0.769167	0.691105	0.651685	0.585859	0.625	0.617021	0.666667
148	UC	incident	prot	29	0.743564	0.713805	0.689189	0.515152	0.630208	0.589595	0.752688
149	UC	incident	prot	30	0.788878	0.668187	0.629213	0.565657	0.604167	0.595745	0.645161
150	UC	prevalent	prot	1	0.676356	0.722301	0.761905	0.539326	0.666667	0.631579	0.810127
151	UC	prevalent	prot	2	0.73275	0.710567	0.694444	0.561798	0.636905	0.621118	0.721519
152	UC	prevalent	prot	3	0.766221	0.758071	0.697368	0.595506	0.64881	0.642424	0.708861
153	UC	prevalent	prot	4	0.768644	0.746693	0.705128	0.617978	0.660714	0.658683	0.708861
154	UC	prevalent	prot	5	0.781068	0.737022	0.694118	0.662921	0.666667	0.678161	0.670886
155	UC	prevalent	prot	6	0.792243	0.757645	0.696203	0.617978	0.654762	0.654762	0.696203
156	UC	prevalent	prot	7	0.809747	0.782677	0.717647	0.685393	0.690476	0.701149	0.696203
157	UC	prevalent	prot	8	0.812534	0.783103	0.72093	0.696629	0.696429	0.708571	0.696203
158	UC	prevalent	prot	9	0.813837	0.782819	0.72093	0.696629	0.696429	0.708571	0.696203
159	UC	prevalent	prot	10	0.814931	0.779405	0.729412	0.696629	0.702381	0.712644	0.708861
160	UC	prevalent	prot	11	0.816181	0.784952	0.707317	0.651685	0.672619	0.678363	0.696203
161	UC	prevalent	prot	12	0.810607	0.774001	0.710526	0.606742	0.660714	0.654545	0.721519
162	UC	prevalent	prot	13	0.818473	0.786375	0.730769	0.640449	0.684524	0.682635	0.734177
163	UC	prevalent	prot	14	0.822172	0.78609	0.731707	0.674157	0.696429	0.701754	0.721519
164	UC	prevalent	prot	15	0.848168	0.794482	0.766234	0.662921	0.714286	0.710843	0.772152
165	UC	prevalent	prot	16	0.848115	0.794482	0.766234	0.662921	0.714286	0.710843	0.772152
166	UC	prevalent	prot	17	0.849861	0.795619	0.731707	0.674157	0.696429	0.701754	0.721519
167	UC	prevalent	prot	18	0.84835	0.794482	0.75	0.674157	0.708333	0.710059	0.746835
168	UC	prevalent	prot	19	0.853846	0.794624	0.714286	0.674157	0.684524	0.693642	0.696203
169	UC	prevalent	prot	20	0.853169	0.801451	0.759494	0.674157	0.714286	0.714286	0.759494
170	UC	prevalent	prot	21	0.853273	0.806002	0.765432	0.696629	0.72619	0.729412	0.759494
171	UC	prevalent	prot	22	0.868485	0.817665	0.7625	0.685393	0.720238	0.721893	0.759494
172	UC	prevalent	prot	23	0.868433	0.816811	0.772152	0.685393	0.72619	0.72619	0.772152
173	UC	prevalent	prot	24	0.866922	0.813256	0.772152	0.685393	0.72619	0.72619	0.772152
174	UC	prevalent	prot	25	0.86674	0.813967	0.779221	0.674157	0.72619	0.722892	0.78481
175	UC	prevalent	prot	26	0.86674	0.812971	0.779221	0.674157	0.72619	0.722892	0.78481
176	UC	prevalent	prot	27	0.865984	0.815958	0.782051	0.685393	0.732143	0.730539	0.78481
177	UC	prevalent	prot	28	0.866896	0.815247	0.782051	0.685393	0.732143	0.730539	0.78481
178	UC	prevalent	prot	29	0.868485	0.813256	0.805195	0.696629	0.75	0.746988	0.810127
179	UC	prevalent	prot	30	0.871767	0.80842	0.777778	0.707865	0.738095	0.741176	0.772152
180	UC	incident	met	1	0.610731	0.586901	0.622222	0.397163	0.553889	0.484848	0.729622
181	UC	incident	met	2	0.652539	0.62295	0.625523	0.530142	0.58388	0.573896	0.644135
182	UC	incident	met	3	0.654073	0.623761	0.62605	0.528369	0.58388	0.573077	0.646123
183	UC	incident	met	4	0.654023	0.624047	0.628692	0.528369	0.585754	0.574181	0.650099
184	UC	incident	met	5	0.656545	0.624529	0.624217	0.530142	0.582943	0.573346	0.642147
185	UC	incident	met	6	0.656988	0.626098	0.627615	0.531915	0.585754	0.575816	0.646123
186	UC	incident	met	7	0.655868	0.624533	0.627083	0.533688	0.585754	0.576628	0.644135
187	UC	incident	met	8	0.656682	0.625421	0.621339	0.526596	0.580131	0.570058	0.640159
188	UC	incident	met	9	0.666698	0.638456	0.63125	0.537234	0.589503	0.58046	0.648111
189	UC	incident	met	10	0.665403	0.635178	0.623679	0.52305	0.581068	0.568949	0.646123
190	UC	incident	met	11	0.665979	0.636028	0.627615	0.531915	0.585754	0.575816	0.646123
191	UC	incident	met	12	0.667842	0.637977	0.633684	0.533688	0.59044	0.579403	0.654076
192	UC	incident	met	13	0.667064	0.63686	0.632353	0.533688	0.589503	0.578846	0.652087
193	UC	incident	met	14	0.666432	0.635799	0.632911	0.531915	0.589503	0.578035	0.654076
194	UC	incident	met	15	0.668808	0.640564	0.637681	0.546099	0.596064	0.588348	0.652087
195	UC	incident	met	16	0.668076	0.640156	0.632911	0.531915	0.589503	0.578035	0.654076
196	UC	incident	met	17	0.667924	0.638312	0.623967	0.535461	0.58388	0.576336	0.638171
197	UC	incident	met	18	0.675162	0.648795	0.63522	0.537234	0.592315	0.582133	0.654076
198	UC	incident	met	19	0.674461	0.651837	0.644681	0.537234	0.598875	0.586074	0.667992
199	UC	incident	met	20	0.671602	0.645489	0.637475	0.554965	0.597938	0.593365	0.646123
200	UC	incident	met	21	0.674736	0.649479	0.641189	0.535461	0.596064	0.583575	0.664016
201	UC	incident	met	22	0.67386	0.64797	0.635789	0.535461	0.592315	0.581328	0.656064
202	UC	incident	met	23	0.67359	0.647551	0.636555	0.537234	0.593252	0.582692	0.656064
203	UC	incident	met	24	0.676024	0.650614	0.643312	0.537234	0.597938	0.585507	0.666004
204	UC	incident	met	25	0.667283	0.64244	0.634454	0.535461	0.591378	0.580769	0.654076
205	UC	incident	met	26	0.675881	0.648337	0.641026	0.531915	0.595127	0.581395	0.666004
206	UC	incident	met	27	0.680263	0.654407	0.64916	0.547872	0.604499	0.594231	0.667992
207	UC	incident	met	28	0.67519	0.647424	0.641631	0.530142	0.595127	0.580583	0.667992
208	UC	incident	met	29	0.67894	0.652288	0.642105	0.54078	0.597938	0.587103	0.662028
209	UC	incident	met	30	0.679407	0.649768	0.651899	0.547872	0.606373	0.595376	0.671968
210	UC	prevalent	met	1	0.609001	0.566867	0.549505	0.536232	0.546117	0.542787	0.556098
211	UC	prevalent	met	2	0.656564	0.624267	0.590452	0.567633	0.584951	0.578818	0.602439
212	UC	prevalent	met	3	0.660453	0.644928	0.596059	0.584541	0.592233	0.590244	0.6
213	UC	prevalent	met	4	0.660264	0.645181	0.599509	0.589372	0.595874	0.594397	0.602439
214	UC	prevalent	met	5	0.671437	0.649965	0.609877	0.596618	0.605583	0.603175	0.614634
215	UC	prevalent	met	6	0.671346	0.648834	0.608479	0.589372	0.603155	0.598773	0.617073
216	UC	prevalent	met	7	0.684746	0.652822	0.598109	0.611111	0.598301	0.60454	0.585366
217	UC	prevalent	met	8	0.684918	0.652168	0.598575	0.608696	0.598301	0.603593	0.587805
218	UC	prevalent	met	9	0.688356	0.650907	0.610706	0.60628	0.60801	0.608485	0.609756
219	UC	prevalent	met	10	0.688142	0.651166	0.613692	0.60628	0.610437	0.609964	0.614634
220	UC	prevalent	met	11	0.687276	0.650507	0.610577	0.613527	0.609223	0.612048	0.604878
221	UC	prevalent	met	12	0.686993	0.654118	0.606357	0.599034	0.603155	0.602673	0.607317
222	UC	prevalent	met	13	0.68815	0.654572	0.610706	0.60628	0.60801	0.608485	0.609756
223	UC	prevalent	met	14	0.688926	0.653977	0.61165	0.608696	0.609223	0.610169	0.609756
224	UC	prevalent	met	15	0.689734	0.655897	0.60095	0.611111	0.600728	0.605988	0.590244
225	UC	prevalent	met	16	0.687001	0.656427	0.608273	0.603865	0.605583	0.606061	0.607317
226	UC	prevalent	met	17	0.690573	0.650784	0.605769	0.608696	0.604369	0.607229	0.6
227	UC	prevalent	met	18	0.688839	0.65241	0.602941	0.594203	0.599515	0.59854	0.604878
228	UC	prevalent	met	19	0.693554	0.653829	0.60688	0.596618	0.603155	0.601705	0.609756
229	UC	prevalent	met	20	0.690614	0.652763	0.620253	0.591787	0.612864	0.605686	0.634146
230	UC	prevalent	met	21	0.690878	0.652993	0.615578	0.591787	0.609223	0.603448	0.626829
231	UC	prevalent	met	22	0.693085	0.650748	0.611794	0.601449	0.60801	0.606577	0.614634
232	UC	prevalent	met	23	0.703793	0.658825	0.614428	0.596618	0.609223	0.605392	0.621951
233	UC	prevalent	met	24	0.709467	0.663609	0.623762	0.608696	0.618932	0.616137	0.629268
234	UC	prevalent	met	25	0.706509	0.664122	0.611794	0.601449	0.60801	0.606577	0.614634
235	UC	prevalent	met	26	0.714025	0.66639	0.626866	0.608696	0.621359	0.617647	0.634146
236	UC	prevalent	met	27	0.717313	0.671392	0.628362	0.620773	0.625	0.624544	0.629268
237	UC	prevalent	met	28	0.719227	0.673247	0.627204	0.601449	0.620146	0.614057	0.639024
238	UC	prevalent	met	29	0.714693	0.66725	0.62531	0.608696	0.620146	0.616891	0.631707
239	UC	prevalent	met	30	0.715431	0.669017	0.630273	0.613527	0.625	0.621787	0.636585
240	RA	incident	prot	1	0.651252	0.625412	0.61194	0.600733	0.61343	0.606285	0.625899
241	RA	incident	prot	2	0.717338	0.717053	0.662698	0.611722	0.653358	0.63619	0.694245
242	RA	incident	prot	3	0.731189	0.765924	0.71371	0.648352	0.696915	0.679463	0.744604
243	RA	incident	prot	4	0.739293	0.780009	0.737052	0.677656	0.720508	0.706107	0.76259
244	RA	incident	prot	5	0.743701	0.790603	0.778723	0.67033	0.742287	0.720472	0.81295
245	RA	incident	prot	6	0.744882	0.796927	0.751037	0.663004	0.724138	0.70428	0.784173
246	RA	incident	prot	7	0.747317	0.792619	0.758333	0.666667	0.729583	0.709552	0.791367
247	RA	incident	prot	8	0.747772	0.792948	0.753086	0.67033	0.727768	0.709302	0.784173
248	RA	incident	prot	9	0.74983	0.796861	0.75	0.67033	0.725953	0.70793	0.780576
249	RA	incident	prot	10	0.749757	0.796848	0.756198	0.67033	0.729583	0.71068	0.78777
250	RA	incident	prot	11	0.749752	0.796453	0.751037	0.663004	0.724138	0.70428	0.784173
251	RA	incident	prot	12	0.751881	0.804701	0.745833	0.655678	0.718693	0.697856	0.780576
252	RA	incident	prot	13	0.750812	0.802817	0.751004	0.684982	0.731397	0.716475	0.776978
253	RA	incident	prot	14	0.754709	0.800986	0.737903	0.67033	0.718693	0.702495	0.766187
254	RA	incident	prot	15	0.747551	0.791986	0.74477	0.652015	0.716878	0.695312	0.780576
255	RA	incident	prot	16	0.749504	0.790721	0.751055	0.652015	0.720508	0.698039	0.78777
256	RA	incident	prot	17	0.748739	0.790866	0.734177	0.637363	0.705989	0.682353	0.773381
257	RA	incident	prot	18	0.762055	0.797336	0.72619	0.67033	0.711434	0.697143	0.751799
258	RA	incident	prot	19	0.760073	0.795372	0.72428	0.644689	0.702359	0.682171	0.758993
259	RA	incident	prot	20	0.760058	0.795452	0.731405	0.648352	0.707804	0.687379	0.766187
260	RA	incident	prot	21	0.760281	0.798456	0.734694	0.659341	0.713249	0.694981	0.766187
261	RA	incident	prot	22	0.76058	0.798522	0.729839	0.663004	0.711434	0.694818	0.758993
262	RA	incident	prot	23	0.760427	0.797995	0.727642	0.655678	0.707804	0.689788	0.758993
263	RA	incident	prot	24	0.748523	0.787598	0.720339	0.622711	0.693285	0.667976	0.76259
264	RA	incident	prot	25	0.747609	0.788982	0.731915	0.630037	0.702359	0.677165	0.773381
265	RA	incident	prot	26	0.761912	0.798719	0.726141	0.641026	0.702359	0.680934	0.76259
266	RA	incident	prot	27	0.762031	0.798891	0.722449	0.648352	0.702359	0.683398	0.755396
267	RA	incident	prot	28	0.772014	0.809629	0.75	0.703297	0.736842	0.725898	0.769784
268	RA	incident	prot	29	0.775625	0.809181	0.733333	0.684982	0.720508	0.708333	0.755396
269	RA	incident	prot	30	0.776898	0.807468	0.744186	0.703297	0.733212	0.723164	0.76259
270	RA	prevalent	prot	1	0.755995	0.674706	0.753846	0.49	0.637838	0.593939	0.811765
271	RA	prevalent	prot	2	0.827306	0.782824	0.790123	0.64	0.713514	0.707182	0.8
272	RA	prevalent	prot	3	0.845498	0.770941	0.747126	0.65	0.691892	0.695187	0.741176
273	RA	prevalent	prot	4	0.866453	0.780353	0.764045	0.68	0.713514	0.719577	0.752941
274	RA	prevalent	prot	5	0.876006	0.802471	0.771739	0.71	0.72973	0.739583	0.752941
275	RA	prevalent	prot	6	0.877704	0.803882	0.78022	0.71	0.735135	0.743455	0.764706
276	RA	prevalent	prot	7	0.87864	0.806	0.774194	0.72	0.735135	0.746114	0.752941
277	RA	prevalent	prot	8	0.878226	0.798588	0.844156	0.65	0.745946	0.734463	0.858824
278	RA	prevalent	prot	9	0.875267	0.794353	0.818182	0.63	0.724324	0.711864	0.835294
279	RA	prevalent	prot	10	0.874309	0.794706	0.818182	0.63	0.724324	0.711864	0.835294
280	RA	prevalent	prot	11	0.891979	0.812353	0.747475	0.74	0.724324	0.743719	0.705882
281	RA	prevalent	prot	12	0.892958	0.812353	0.765306	0.75	0.740541	0.757576	0.729412
282	RA	prevalent	prot	13	0.893415	0.812706	0.76	0.76	0.740541	0.76	0.717647
283	RA	prevalent	prot	14	0.895374	0.809412	0.755102	0.74	0.72973	0.747475	0.717647
284	RA	prevalent	prot	15	0.879749	0.788	0.795181	0.66	0.724324	0.721311	0.8
285	RA	prevalent	prot	16	0.896462	0.805059	0.755102	0.74	0.72973	0.747475	0.717647
286	RA	prevalent	prot	17	0.902925	0.818588	0.802083	0.77	0.772973	0.785714	0.776471
287	RA	prevalent	prot	18	0.90447	0.823176	0.789474	0.75	0.756757	0.769231	0.764706
288	RA	prevalent	prot	19	0.904252	0.822588	0.789474	0.75	0.756757	0.769231	0.764706
289	RA	prevalent	prot	20	0.904927	0.823647	0.783505	0.76	0.756757	0.771574	0.752941
290	RA	prevalent	prot	21	0.909932	0.827412	0.777778	0.77	0.756757	0.773869	0.741176
291	RA	prevalent	prot	22	0.910128	0.828588	0.777778	0.77	0.756757	0.773869	0.741176
292	RA	prevalent	prot	23	0.914741	0.842118	0.791667	0.76	0.762162	0.77551	0.764706
293	RA	prevalent	prot	24	0.923402	0.848706	0.829787	0.78	0.794595	0.804124	0.811765
294	RA	prevalent	prot	25	0.922923	0.850118	0.802083	0.77	0.772973	0.785714	0.776471
295	RA	prevalent	prot	26	0.916286	0.842118	0.804124	0.78	0.778378	0.791878	0.776471
296	RA	prevalent	prot	27	0.917417	0.844706	0.797872	0.75	0.762162	0.773196	0.776471
297	RA	prevalent	prot	28	0.926078	0.850941	0.795918	0.78	0.772973	0.787879	0.764706
298	RA	prevalent	prot	29	0.920595	0.842706	0.802083	0.77	0.772973	0.785714	0.776471
299	RA	prevalent	prot	30	0.921139	0.844706	0.827957	0.77	0.789189	0.797927	0.811765
300	RA	incident	met	1	0.625553	0.632586	0.613269	0.570783	0.603481	0.591264	0.636502
301	RA	incident	met	2	0.665123	0.66659	0.629123	0.588855	0.618994	0.608324	0.64943
302	RA	incident	met	3	0.678922	0.680121	0.635647	0.606928	0.627696	0.620955	0.648669
303	RA	incident	met	4	0.678461	0.67892	0.633781	0.604669	0.625804	0.618882	0.647148
304	RA	incident	met	5	0.68271	0.682537	0.633858	0.606175	0.626182	0.619707	0.646388
305	RA	incident	met	6	0.682231	0.682476	0.636292	0.604669	0.627696	0.620077	0.650951
306	RA	incident	met	7	0.683444	0.682984	0.640441	0.612952	0.632614	0.626395	0.652471
307	RA	incident	met	8	0.682162	0.684896	0.63808	0.610693	0.630344	0.624086	0.65019
308	RA	incident	met	9	0.684898	0.691974	0.64218	0.612199	0.63375	0.626831	0.655513
309	RA	incident	met	10	0.686766	0.694002	0.651163	0.611446	0.640182	0.63068	0.669202
310	RA	incident	met	11	0.691567	0.694244	0.644355	0.601657	0.632993	0.622274	0.664639
311	RA	incident	met	12	0.691762	0.693663	0.643144	0.603916	0.632614	0.622913	0.661597
312	RA	incident	met	13	0.699201	0.702435	0.652035	0.615211	0.641695	0.633088	0.668441
313	RA	incident	met	14	0.697332	0.701196	0.655949	0.614458	0.644344	0.634526	0.674525
314	RA	incident	met	15	0.697324	0.701063	0.657281	0.615211	0.645479	0.63555	0.676046
315	RA	incident	met	16	0.705449	0.706065	0.665587	0.618976	0.652289	0.641436	0.685932
316	RA	incident	met	17	0.709399	0.707205	0.662939	0.625	0.651911	0.643411	0.679087
317	RA	incident	met	18	0.710908	0.709499	0.665332	0.625753	0.653802	0.644936	0.682129
318	RA	incident	met	19	0.711593	0.710802	0.659984	0.619729	0.648505	0.639223	0.677567
319	RA	incident	met	20	0.712035	0.710061	0.665858	0.619729	0.652667	0.641966	0.685932
320	RA	incident	met	21	0.714004	0.713481	0.669088	0.624247	0.656073	0.64589	0.688213
321	RA	incident	met	22	0.718599	0.716063	0.6688	0.629518	0.657208	0.648565	0.685171
322	RA	incident	met	23	0.713739	0.712288	0.668805	0.628012	0.656829	0.647767	0.685932
323	RA	incident	met	24	0.726689	0.720457	0.663752	0.628765	0.653424	0.645785	0.678327
324	RA	incident	met	25	0.723483	0.718459	0.664547	0.629518	0.654181	0.646558	0.679087
325	RA	incident	met	26	0.727109	0.721532	0.668535	0.628765	0.656829	0.64804	0.685171
326	RA	incident	met	27	0.727135	0.722474	0.670409	0.629518	0.658343	0.64932	0.687452
327	RA	incident	met	28	0.725245	0.720913	0.669335	0.629518	0.657586	0.648816	0.685932
328	RA	incident	met	29	0.719261	0.71585	0.664257	0.622741	0.652289	0.642829	0.682129
329	RA	incident	met	30	0.728242	0.723469	0.672524	0.634036	0.660991	0.652713	0.688213
330	RA	prevalent	met	1	0.664537	0.656686	0.632708	0.531532	0.605714	0.577723	0.682135
331	RA	prevalent	met	2	0.712938	0.703701	0.683377	0.583333	0.651429	0.629405	0.721578
332	RA	prevalent	met	3	0.747907	0.735431	0.691729	0.621622	0.667429	0.654804	0.714617
333	RA	prevalent	met	4	0.769666	0.742987	0.703163	0.650901	0.683429	0.676023	0.716937
334	RA	prevalent	met	5	0.77368	0.747455	0.721393	0.653153	0.696	0.685579	0.740139
335	RA	prevalent	met	6	0.77767	0.760535	0.726131	0.650901	0.698286	0.686461	0.7471
336	RA	prevalent	met	7	0.785244	0.76933	0.736181	0.65991	0.707429	0.695962	0.756381
337	RA	prevalent	met	8	0.785699	0.773547	0.746835	0.664414	0.715429	0.703218	0.767981
338	RA	prevalent	met	9	0.78659	0.774247	0.744304	0.662162	0.713143	0.700834	0.765661
339	RA	prevalent	met	10	0.783249	0.772617	0.737245	0.650901	0.705143	0.691388	0.761021
340	RA	prevalent	met	11	0.787139	0.772596	0.744304	0.662162	0.713143	0.700834	0.765661
341	RA	prevalent	met	12	0.78389	0.772099	0.736709	0.655405	0.706286	0.693683	0.758701
342	RA	prevalent	met	13	0.783998	0.772141	0.736709	0.655405	0.706286	0.693683	0.758701
343	RA	prevalent	met	14	0.783875	0.770991	0.734694	0.648649	0.702857	0.688995	0.758701
344	RA	prevalent	met	15	0.789213	0.773798	0.738035	0.65991	0.708571	0.69679	0.758701
345	RA	prevalent	met	16	0.786555	0.775397	0.744246	0.655405	0.710857	0.697006	0.767981
346	RA	prevalent	met	17	0.786482	0.775146	0.744898	0.657658	0.712	0.698565	0.767981
347	RA	prevalent	met	18	0.790663	0.776363	0.741206	0.664414	0.712	0.700713	0.761021
348	RA	prevalent	met	19	0.790692	0.775637	0.740648	0.668919	0.713143	0.702959	0.758701
349	RA	prevalent	met	20	0.79335	0.778678	0.741772	0.65991	0.710857	0.698451	0.763341
350	RA	prevalent	met	21	0.793687	0.77894	0.741772	0.65991	0.710857	0.698451	0.763341
351	RA	prevalent	met	22	0.789476	0.774848	0.731156	0.655405	0.702857	0.691211	0.75174
352	RA	prevalent	met	23	0.811668	0.800422	0.757653	0.668919	0.723429	0.710526	0.779582
353	RA	prevalent	met	24	0.812942	0.800689	0.748111	0.668919	0.717714	0.706302	0.767981
354	RA	prevalent	met	25	0.814371	0.811516	0.760309	0.664414	0.723429	0.709135	0.784223
355	RA	prevalent	met	26	0.815256	0.811997	0.763636	0.662162	0.724571	0.709288	0.788863
356	RA	prevalent	met	27	0.815606	0.811386	0.75969	0.662162	0.722286	0.707581	0.784223
357	RA	prevalent	met	28	0.814667	0.81136	0.766067	0.671171	0.729143	0.715486	0.788863
358	RA	prevalent	met	29	0.815535	0.811553	0.762148	0.671171	0.726857	0.713772	0.784223
359	RA	prevalent	met	30	0.816594	0.811788	0.766067	0.671171	0.729143	0.715486	0.788863
360	PSO	incident	prot	1	0.72023	0.716883	0.784946	0.474026	0.662207	0.591093	0.862069
361	PSO	incident	prot	2	0.737894	0.756561	0.725926	0.636364	0.688963	0.678201	0.744828
362	PSO	incident	prot	3	0.732031	0.743395	0.808511	0.493506	0.67893	0.612903	0.875862
363	PSO	incident	prot	4	0.764428	0.789476	0.774436	0.668831	0.729097	0.71777	0.793103
364	PSO	incident	prot	5	0.766618	0.793686	0.759124	0.675325	0.722408	0.714777	0.772414
365	PSO	incident	prot	6	0.771708	0.799015	0.783582	0.681818	0.73913	0.729167	0.8
366	PSO	incident	prot	7	0.771502	0.798209	0.783582	0.681818	0.73913	0.729167	0.8
367	PSO	incident	prot	8	0.774343	0.79888	0.781022	0.694805	0.742475	0.735395	0.793103
368	PSO	incident	prot	9	0.776558	0.805911	0.769784	0.694805	0.735786	0.730375	0.77931
369	PSO	incident	prot	10	0.784983	0.812584	0.780142	0.714286	0.749164	0.745763	0.786207
370	PSO	incident	prot	11	0.785707	0.814734	0.77305	0.707792	0.742475	0.738983	0.77931
371	PSO	incident	prot	12	0.78896	0.807837	0.764286	0.694805	0.732441	0.727891	0.772414
372	PSO	incident	prot	13	0.788952	0.807568	0.764286	0.694805	0.732441	0.727891	0.772414
373	PSO	incident	prot	14	0.789009	0.807479	0.764286	0.694805	0.732441	0.727891	0.772414
374	PSO	incident	prot	15	0.791595	0.801612	0.759124	0.675325	0.722408	0.714777	0.772414
375	PSO	incident	prot	16	0.791464	0.80421	0.76087	0.681818	0.725753	0.719178	0.772414
376	PSO	incident	prot	17	0.787774	0.801881	0.771429	0.701299	0.73913	0.734694	0.77931
377	PSO	incident	prot	18	0.7905	0.801523	0.772059	0.681818	0.732441	0.724138	0.786207
378	PSO	incident	prot	19	0.790418	0.801433	0.772059	0.681818	0.732441	0.724138	0.786207
379	PSO	incident	prot	20	0.790467	0.801523	0.779412	0.688312	0.73913	0.731034	0.793103
380	PSO	incident	prot	21	0.800464	0.786296	0.741007	0.668831	0.70903	0.703072	0.751724
381	PSO	incident	prot	22	0.800695	0.787058	0.73913	0.662338	0.705686	0.69863	0.751724
382	PSO	incident	prot	23	0.810075	0.789969	0.75	0.681818	0.719064	0.714286	0.758621
383	PSO	incident	prot	24	0.811384	0.785356	0.739437	0.681818	0.712375	0.709459	0.744828
384	PSO	incident	prot	25	0.7996	0.805687	0.753521	0.694805	0.725753	0.722973	0.758621
385	PSO	incident	prot	26	0.811755	0.785132	0.760563	0.701299	0.732441	0.72973	0.765517
386	PSO	incident	prot	27	0.80095	0.805105	0.751773	0.688312	0.722408	0.718644	0.758621
387	PSO	incident	prot	28	0.811623	0.78549	0.748252	0.694805	0.722408	0.720539	0.751724
388	PSO	incident	prot	29	0.780387	0.800806	0.76259	0.688312	0.729097	0.723549	0.772414
389	PSO	incident	prot	30	0.78061	0.800627	0.76259	0.688312	0.729097	0.723549	0.772414
390	PSO	prevalent	prot	1	0.809184	0.831383	0.765957	0.765957	0.747126	0.765957	0.725
391	PSO	prevalent	prot	2	0.824101	0.846277	0.931034	0.574468	0.747126	0.710526	0.95
392	PSO	prevalent	prot	3	0.824587	0.847872	0.815789	0.659574	0.735632	0.729412	0.825
393	PSO	prevalent	prot	4	0.825656	0.848404	0.815789	0.659574	0.735632	0.729412	0.825
394	PSO	prevalent	prot	5	0.879106	0.862766	0.85	0.723404	0.781609	0.781609	0.85
395	PSO	prevalent	prot	6	0.879786	0.860638	0.871795	0.723404	0.793103	0.790698	0.875
396	PSO	prevalent	prot	7	0.884062	0.86117	0.790698	0.723404	0.747126	0.755556	0.775
397	PSO	prevalent	prot	8	0.906706	0.856915	0.809524	0.723404	0.758621	0.764045	0.8
398	PSO	prevalent	prot	9	0.908163	0.856915	0.795455	0.744681	0.758621	0.769231	0.775
399	PSO	prevalent	prot	10	0.908941	0.865957	0.813953	0.744681	0.770115	0.777778	0.8
400	PSO	prevalent	prot	11	0.910884	0.851064	0.813953	0.744681	0.770115	0.777778	0.8
401	PSO	prevalent	prot	12	0.910982	0.851064	0.813953	0.744681	0.770115	0.777778	0.8
402	PSO	prevalent	prot	13	0.912051	0.848404	0.813953	0.744681	0.770115	0.777778	0.8
403	PSO	prevalent	prot	14	0.911662	0.854787	0.829268	0.723404	0.770115	0.772727	0.825
404	PSO	prevalent	prot	15	0.907677	0.869149	0.85	0.723404	0.781609	0.781609	0.85
405	PSO	prevalent	prot	16	0.908358	0.86383	0.857143	0.765957	0.804598	0.808989	0.85
406	PSO	prevalent	prot	17	0.908941	0.861702	0.853659	0.744681	0.793103	0.795455	0.85
407	PSO	prevalent	prot	18	0.909524	0.871277	0.853659	0.744681	0.793103	0.795455	0.85
408	PSO	prevalent	prot	19	0.912828	0.859574	0.837209	0.765957	0.793103	0.8	0.825
409	PSO	prevalent	prot	20	0.912925	0.860638	0.837209	0.765957	0.793103	0.8	0.825
410	PSO	prevalent	prot	21	0.913605	0.860638	0.837209	0.765957	0.793103	0.8	0.825
411	PSO	prevalent	prot	22	0.913703	0.859574	0.837209	0.765957	0.793103	0.8	0.825
412	PSO	prevalent	prot	23	0.916035	0.867553	0.844444	0.808511	0.816092	0.826087	0.825
413	PSO	prevalent	prot	24	0.919145	0.871809	0.837209	0.765957	0.793103	0.8	0.825
414	PSO	prevalent	prot	25	0.92206	0.876596	0.818182	0.765957	0.781609	0.791209	0.8
415	PSO	prevalent	prot	26	0.903596	0.886702	0.822222	0.787234	0.793103	0.804348	0.8
416	PSO	prevalent	prot	27	0.924295	0.869149	0.813953	0.744681	0.770115	0.777778	0.8
417	PSO	prevalent	prot	28	0.925462	0.864362	0.818182	0.765957	0.781609	0.791209	0.8
418	PSO	prevalent	prot	29	0.927114	0.864894	0.813953	0.744681	0.770115	0.777778	0.8
419	PSO	prevalent	prot	30	0.927114	0.864894	0.813953	0.744681	0.770115	0.777778	0.8
420	PSO	incident	met	1	0.611842	0.593619	0.596125	0.478469	0.567584	0.530856	0.660826
421	PSO	incident	met	2	0.646083	0.614743	0.598938	0.539474	0.579817	0.567653	0.622028
422	PSO	incident	met	3	0.662501	0.636187	0.616438	0.538278	0.592661	0.574713	0.649562
423	PSO	incident	met	4	0.662321	0.636539	0.616438	0.538278	0.592661	0.574713	0.649562
424	PSO	incident	met	5	0.662727	0.637638	0.61194	0.539474	0.589602	0.573427	0.642053
425	PSO	incident	met	6	0.662785	0.637768	0.610884	0.537081	0.588379	0.57161	0.642053
426	PSO	incident	met	7	0.664518	0.639493	0.610512	0.541866	0.588991	0.574144	0.638298
427	PSO	incident	met	8	0.667375	0.64387	0.616011	0.543062	0.593272	0.577241	0.645807
428	PSO	incident	met	9	0.667542	0.643639	0.617284	0.538278	0.593272	0.57508	0.650814
429	PSO	incident	met	10	0.667874	0.643836	0.615804	0.54067	0.592661	0.575796	0.647059
430	PSO	incident	met	11	0.668089	0.64381	0.619178	0.54067	0.595107	0.577267	0.652065
431	PSO	incident	met	12	0.668528	0.64534	0.616343	0.532297	0.591437	0.571245	0.653317
432	PSO	incident	met	13	0.668623	0.645099	0.616758	0.537081	0.592661	0.574169	0.650814
433	PSO	incident	met	14	0.668293	0.644963	0.616231	0.535885	0.592049	0.573257	0.650814
434	PSO	incident	met	15	0.673189	0.647866	0.618792	0.551435	0.596942	0.583175	0.644556
435	PSO	incident	met	16	0.682937	0.659833	0.629275	0.550239	0.604281	0.587109	0.660826
436	PSO	incident	met	17	0.688425	0.66053	0.626703	0.550239	0.602446	0.585987	0.657071
437	PSO	incident	met	18	0.689612	0.66003	0.629275	0.550239	0.604281	0.587109	0.660826
438	PSO	incident	met	19	0.690395	0.661019	0.631579	0.545455	0.604893	0.585366	0.667084
439	PSO	incident	met	20	0.682324	0.65658	0.630081	0.55622	0.606116	0.590851	0.658323
440	PSO	incident	met	21	0.687565	0.659263	0.640777	0.552632	0.612844	0.593449	0.675845
441	PSO	incident	met	22	0.683185	0.656428	0.628922	0.551435	0.604281	0.587635	0.659574
442	PSO	incident	met	23	0.690773	0.654324	0.623803	0.545455	0.599388	0.582004	0.65582
443	PSO	incident	met	24	0.687007	0.652872	0.622995	0.557416	0.601223	0.588384	0.647059
444	PSO	incident	met	25	0.687036	0.65258	0.623829	0.557416	0.601835	0.588756	0.64831
445	PSO	incident	met	26	0.687875	0.652661	0.624665	0.557416	0.602446	0.589128	0.649562
446	PSO	incident	met	27	0.692176	0.653504	0.624831	0.553828	0.601835	0.587191	0.652065
447	PSO	incident	met	28	0.687528	0.65235	0.61823	0.559809	0.598165	0.587571	0.638298
448	PSO	incident	met	29	0.69307	0.652079	0.624665	0.557416	0.602446	0.589128	0.649562
449	PSO	incident	met	30	0.695787	0.654058	0.626168	0.561005	0.604281	0.591798	0.649562
450	PSO	prevalent	met	1	0.639491	0.614716	0.610465	0.507246	0.579602	0.55409	0.65641
451	PSO	prevalent	met	2	0.693996	0.688715	0.670051	0.637681	0.651741	0.653465	0.666667
452	PSO	prevalent	met	3	0.730431	0.726892	0.688776	0.652174	0.669154	0.669975	0.687179
453	PSO	prevalent	met	4	0.728003	0.71998	0.697802	0.613527	0.664179	0.652956	0.717949
454	PSO	prevalent	met	5	0.742139	0.713886	0.686813	0.603865	0.654229	0.642674	0.707692
455	PSO	prevalent	met	6	0.74369	0.714332	0.68306	0.603865	0.651741	0.641026	0.702564
456	PSO	prevalent	met	7	0.744163	0.712895	0.681818	0.57971	0.644279	0.626632	0.712821
457	PSO	prevalent	met	8	0.746332	0.708237	0.679558	0.594203	0.646766	0.634021	0.702564
458	PSO	prevalent	met	9	0.74625	0.708336	0.675978	0.584541	0.641791	0.626943	0.702564
459	PSO	prevalent	met	10	0.751165	0.723449	0.696809	0.63285	0.669154	0.663291	0.707692
460	PSO	prevalent	met	11	0.757413	0.724489	0.696335	0.642512	0.671642	0.668342	0.702564
461	PSO	prevalent	met	12	0.757713	0.724241	0.703125	0.652174	0.679104	0.676692	0.707692
462	PSO	prevalent	met	13	0.759004	0.721491	0.698413	0.637681	0.671642	0.666667	0.707692
463	PSO	prevalent	met	14	0.763806	0.723671	0.692708	0.642512	0.669154	0.666667	0.697436
464	PSO	prevalent	met	15	0.763242	0.724093	0.699482	0.652174	0.676617	0.675	0.702564
465	PSO	prevalent	met	16	0.763965	0.725505	0.683938	0.637681	0.661692	0.66	0.687179
466	PSO	prevalent	met	17	0.765174	0.724464	0.692708	0.642512	0.669154	0.666667	0.697436
467	PSO	prevalent	met	18	0.767162	0.72605	0.690722	0.647343	0.669154	0.668329	0.692308
468	PSO	prevalent	met	19	0.768876	0.726545	0.702564	0.661836	0.681592	0.681592	0.702564
469	PSO	prevalent	met	20	0.768194	0.725207	0.691099	0.637681	0.666667	0.663317	0.697436
470	PSO	prevalent	met	21	0.768676	0.724068	0.685567	0.642512	0.664179	0.663342	0.687179
471	PSO	prevalent	met	22	0.769171	0.717924	0.682051	0.642512	0.661692	0.661692	0.682051
472	PSO	prevalent	met	23	0.768635	0.718073	0.680412	0.637681	0.659204	0.658354	0.682051
473	PSO	prevalent	met	24	0.76688	0.719113	0.676923	0.637681	0.656716	0.656716	0.676923
474	PSO	prevalent	met	25	0.766961	0.719559	0.680412	0.637681	0.659204	0.658354	0.682051
475	PSO	prevalent	met	26	0.767252	0.719336	0.676923	0.637681	0.656716	0.656716	0.676923
476	PSO	prevalent	met	27	0.771663	0.720525	0.68	0.657005	0.664179	0.668305	0.671795
477	PSO	prevalent	met	28	0.770781	0.714307	0.683417	0.657005	0.666667	0.669951	0.676923
478	PSO	prevalent	met	29	0.775278	0.717329	0.676923	0.637681	0.656716	0.656716	0.676923
479	PSO	prevalent	met	30	0.78003	0.737049	0.699482	0.652174	0.676617	0.675	0.702564
480	SLE	incident	prot	1	0.760223	0.73997	0.666667	0.615385	0.668712	0.64	0.717647
481	SLE	incident	prot	2	0.779681	0.760332	0.701493	0.602564	0.687117	0.648276	0.764706
482	SLE	incident	prot	3	0.799014	0.756561	0.705882	0.615385	0.693252	0.657534	0.764706
483	SLE	incident	prot	4	0.813416	0.741176	0.75	0.615385	0.717791	0.676056	0.811765
484	SLE	incident	prot	5	0.817288	0.744193	0.723077	0.602564	0.699387	0.657343	0.788235
485	SLE	incident	prot	6	0.822887	0.738612	0.690141	0.628205	0.687117	0.657718	0.741176
486	SLE	incident	prot	7	0.851635	0.749321	0.692308	0.576923	0.674847	0.629371	0.764706
487	SLE	incident	prot	8	0.842247	0.743137	0.69697	0.589744	0.680982	0.638889	0.764706
488	SLE	incident	prot	9	0.857374	0.742986	0.698413	0.564103	0.674847	0.624113	0.776471
489	SLE	incident	prot	10	0.857736	0.741327	0.69697	0.589744	0.680982	0.638889	0.764706
490	SLE	incident	prot	11	0.839267	0.743288	0.709677	0.564103	0.680982	0.628571	0.788235
491	SLE	incident	prot	12	0.859268	0.733333	0.705882	0.615385	0.693252	0.657534	0.764706
492	SLE	incident	prot	13	0.859324	0.737557	0.701493	0.602564	0.687117	0.648276	0.764706
493	SLE	incident	prot	14	0.859351	0.734691	0.716418	0.615385	0.699387	0.662069	0.776471
494	SLE	incident	prot	15	0.872778	0.776621	0.727273	0.615385	0.705521	0.666667	0.788235
495	SLE	incident	prot	16	0.874701	0.776772	0.724638	0.641026	0.711656	0.680272	0.776471
496	SLE	incident	prot	17	0.867458	0.76908	0.727273	0.615385	0.705521	0.666667	0.788235
497	SLE	incident	prot	18	0.88133	0.766063	0.706667	0.679487	0.711656	0.69281	0.741176
498	SLE	incident	prot	19	0.888517	0.778884	0.706667	0.679487	0.711656	0.69281	0.741176
499	SLE	incident	prot	20	0.886679	0.777376	0.710145	0.628205	0.699387	0.666667	0.764706
500	SLE	incident	prot	21	0.887069	0.783107	0.705882	0.615385	0.693252	0.657534	0.764706
501	SLE	incident	prot	22	0.889743	0.780392	0.71831	0.653846	0.711656	0.684564	0.764706
502	SLE	incident	prot	23	0.890022	0.780995	0.708333	0.653846	0.705521	0.68	0.752941
503	SLE	incident	prot	24	0.889966	0.780694	0.708333	0.653846	0.705521	0.68	0.752941
504	SLE	incident	prot	25	0.896568	0.763952	0.710145	0.628205	0.699387	0.666667	0.764706
505	SLE	incident	prot	26	0.896512	0.761388	0.710145	0.628205	0.699387	0.666667	0.764706
506	SLE	incident	prot	27	0.906485	0.74917	0.671053	0.653846	0.680982	0.662338	0.705882
507	SLE	incident	prot	28	0.900607	0.763499	0.71831	0.653846	0.711656	0.684564	0.764706
508	SLE	incident	prot	29	0.906513	0.756259	0.671053	0.653846	0.680982	0.662338	0.705882
509	SLE	incident	prot	30	0.910914	0.736953	0.680556	0.628205	0.680982	0.653333	0.729412
510	SLE	prevalent	prot	1	0.781697	0.760215	0.674699	0.727273	0.698113	0.7	0.670732
511	SLE	prevalent	prot	2	0.790141	0.793475	0.742857	0.675325	0.72956	0.707483	0.780488
512	SLE	prevalent	prot	3	0.793135	0.7949	0.75	0.701299	0.742138	0.724832	0.780488
513	SLE	prevalent	prot	4	0.802581	0.81739	0.763889	0.714286	0.754717	0.738255	0.792683
514	SLE	prevalent	prot	5	0.820428	0.826259	0.794118	0.701299	0.767296	0.744828	0.829268
515	SLE	prevalent	prot	6	0.823858	0.822616	0.791045	0.688312	0.761006	0.736111	0.829268
516	SLE	prevalent	prot	7	0.862661	0.866487	0.819444	0.766234	0.805031	0.791946	0.841463
517	SLE	prevalent	prot	8	0.854203	0.863161	0.820896	0.714286	0.786164	0.763889	0.853659
518	SLE	prevalent	prot	9	0.842664	0.855242	0.815385	0.688312	0.773585	0.746479	0.853659
519	SLE	prevalent	prot	10	0.840978	0.861102	0.84375	0.701299	0.792453	0.765957	0.878049
520	SLE	prevalent	prot	11	0.870742	0.878841	0.833333	0.714286	0.792453	0.769231	0.865854
521	SLE	prevalent	prot	12	0.889955	0.898638	0.842857	0.766234	0.81761	0.802721	0.865854
522	SLE	prevalent	prot	13	0.904866	0.915268	0.857143	0.779221	0.830189	0.816327	0.878049
523	SLE	prevalent	prot	14	0.914894	0.916376	0.842105	0.831169	0.842767	0.836601	0.853659
524	SLE	prevalent	prot	15	0.914952	0.915743	0.842105	0.831169	0.842767	0.836601	0.853659
525	SLE	prevalent	prot	16	0.908819	0.914951	0.824324	0.792208	0.81761	0.807947	0.841463
526	SLE	prevalent	prot	17	0.909051	0.914793	0.824324	0.792208	0.81761	0.807947	0.841463
527	SLE	prevalent	prot	18	0.908877	0.914951	0.835616	0.792208	0.823899	0.813333	0.853659
528	SLE	prevalent	prot	19	0.918934	0.918435	0.863014	0.818182	0.849057	0.84	0.878049
529	SLE	prevalent	prot	20	0.918411	0.918277	0.864865	0.831169	0.855346	0.847682	0.878049
530	SLE	prevalent	prot	21	0.918585	0.918594	0.864865	0.831169	0.855346	0.847682	0.878049
531	SLE	prevalent	prot	22	0.918294	0.918594	0.864865	0.831169	0.855346	0.847682	0.878049
532	SLE	prevalent	prot	23	0.918294	0.918435	0.864865	0.831169	0.855346	0.847682	0.878049
533	SLE	prevalent	prot	24	0.929659	0.915901	0.84	0.818182	0.836478	0.828947	0.853659
534	SLE	prevalent	prot	25	0.929514	0.915584	0.84	0.818182	0.836478	0.828947	0.853659
535	SLE	prevalent	prot	26	0.929659	0.915426	0.84	0.818182	0.836478	0.828947	0.853659
536	SLE	prevalent	prot	27	0.922451	0.918435	0.842105	0.831169	0.842767	0.836601	0.853659
537	SLE	prevalent	prot	28	0.922596	0.919702	0.842105	0.831169	0.842767	0.836601	0.853659
538	SLE	prevalent	prot	29	0.93181	0.923978	0.820513	0.831169	0.830189	0.825806	0.829268
539	SLE	prevalent	prot	30	0.923759	0.925404	0.855263	0.844156	0.855346	0.849673	0.865854
540	SLE	incident	met	1	0.6487	0.638685	0.630137	0.5	0.582857	0.557576	0.674699
541	SLE	incident	met	2	0.69958	0.681247	0.6875	0.597826	0.645714	0.639535	0.698795
542	SLE	incident	met	3	0.716032	0.707962	0.692308	0.586957	0.645714	0.635294	0.710843
543	SLE	incident	met	4	0.715863	0.706129	0.723684	0.597826	0.668571	0.654762	0.746988
544	SLE	incident	met	5	0.72357	0.695783	0.689189	0.554348	0.634286	0.614458	0.722892
545	SLE	incident	met	6	0.723014	0.697486	0.702703	0.565217	0.645714	0.626506	0.73494
546	SLE	incident	met	7	0.723401	0.698009	0.712329	0.565217	0.651429	0.630303	0.746988
547	SLE	incident	met	8	0.723352	0.697748	0.712329	0.565217	0.651429	0.630303	0.746988
548	SLE	incident	met	9	0.73449	0.691069	0.69863	0.554348	0.64	0.618182	0.73494
549	SLE	incident	met	10	0.747342	0.702069	0.72	0.586957	0.662857	0.646707	0.746988
550	SLE	incident	met	11	0.734393	0.687664	0.684932	0.543478	0.628571	0.606061	0.722892
551	SLE	incident	met	12	0.756088	0.707831	0.720588	0.532609	0.645714	0.6125	0.771084
552	SLE	incident	met	13	0.757393	0.700498	0.704225	0.543478	0.64	0.613497	0.746988
553	SLE	incident	met	14	0.757369	0.70076	0.704225	0.543478	0.64	0.613497	0.746988
554	SLE	incident	met	15	0.75703	0.699974	0.7	0.532609	0.634286	0.604938	0.746988
555	SLE	incident	met	16	0.757924	0.701021	0.704225	0.543478	0.64	0.613497	0.746988
556	SLE	incident	met	17	0.757055	0.698795	0.7	0.532609	0.634286	0.604938	0.746988
557	SLE	incident	met	18	0.736036	0.673389	0.676056	0.521739	0.617143	0.588957	0.722892
558	SLE	incident	met	19	0.748478	0.667496	0.666667	0.521739	0.611429	0.585366	0.710843
559	SLE	incident	met	20	0.735963	0.672865	0.676056	0.521739	0.617143	0.588957	0.722892
560	SLE	incident	met	21	0.766332	0.702855	0.681818	0.48913	0.611429	0.56962	0.746988
561	SLE	incident	met	22	0.766235	0.702855	0.692308	0.48913	0.617143	0.573248	0.759036
562	SLE	incident	met	23	0.769231	0.707438	0.71831	0.554348	0.651429	0.625767	0.759036
563	SLE	incident	met	24	0.736398	0.669984	0.681159	0.51087	0.617143	0.583851	0.73494
564	SLE	incident	met	25	0.736906	0.67483	0.685714	0.521739	0.622857	0.592593	0.73494
565	SLE	incident	met	26	0.737365	0.672996	0.685714	0.521739	0.622857	0.592593	0.73494
566	SLE	incident	met	27	0.736761	0.672865	0.685714	0.521739	0.622857	0.592593	0.73494
567	SLE	incident	met	28	0.75848	0.678104	0.666667	0.521739	0.611429	0.585366	0.710843
568	SLE	incident	met	29	0.774884	0.710974	0.724638	0.543478	0.651429	0.621118	0.771084
569	SLE	incident	met	30	0.777807	0.719225	0.722222	0.565217	0.657143	0.634146	0.759036
570	SLE	prevalent	met	1	0.690363	0.708302	0.666667	0.490566	0.61165	0.565217	0.74
571	SLE	prevalent	met	2	0.710884	0.752453	0.74359	0.54717	0.669903	0.630435	0.8
572	SLE	prevalent	met	3	0.705981	0.758113	0.738095	0.584906	0.679612	0.652632	0.78
573	SLE	prevalent	met	4	0.714596	0.790566	0.769231	0.566038	0.68932	0.652174	0.82
574	SLE	prevalent	met	5	0.749685	0.758868	0.765957	0.679245	0.728155	0.72	0.78
575	SLE	prevalent	met	6	0.758299	0.780377	0.727273	0.603774	0.679612	0.659794	0.76
576	SLE	prevalent	met	7	0.772937	0.786415	0.73913	0.641509	0.699029	0.686869	0.76
577	SLE	prevalent	met	8	0.756268	0.799623	0.767442	0.622642	0.708738	0.6875	0.8
578	SLE	prevalent	met	9	0.771256	0.796226	0.714286	0.660377	0.68932	0.686275	0.72
579	SLE	prevalent	met	10	0.771467	0.797358	0.714286	0.660377	0.68932	0.686275	0.72
580	SLE	prevalent	met	11	0.757949	0.798113	0.767442	0.622642	0.708738	0.6875	0.8
581	SLE	prevalent	met	12	0.768105	0.799245	0.777778	0.660377	0.728155	0.714286	0.8
582	SLE	prevalent	met	13	0.768665	0.795849	0.777778	0.660377	0.728155	0.714286	0.8
583	SLE	prevalent	met	14	0.768875	0.795472	0.777778	0.660377	0.728155	0.714286	0.8
584	SLE	prevalent	met	15	0.768875	0.795094	0.777778	0.660377	0.728155	0.714286	0.8
585	SLE	prevalent	met	16	0.781482	0.788679	0.777778	0.660377	0.728155	0.714286	0.8
586	SLE	prevalent	met	17	0.781132	0.788679	0.777778	0.660377	0.728155	0.714286	0.8
587	SLE	prevalent	met	18	0.781342	0.788679	0.777778	0.660377	0.728155	0.714286	0.8
588	SLE	prevalent	met	19	0.782042	0.790566	0.777778	0.660377	0.728155	0.714286	0.8
589	SLE	prevalent	met	20	0.75914	0.803019	0.790698	0.641509	0.728155	0.708333	0.82
590	SLE	prevalent	met	21	0.783583	0.798868	0.76087	0.660377	0.718447	0.707071	0.78
591	SLE	prevalent	met	22	0.784634	0.799245	0.755556	0.641509	0.708738	0.693878	0.78
592	SLE	prevalent	met	23	0.783793	0.800755	0.76087	0.660377	0.718447	0.707071	0.78
593	SLE	prevalent	met	24	0.747374	0.799623	0.789474	0.566038	0.699029	0.659341	0.84
594	SLE	prevalent	met	25	0.791497	0.811321	0.789474	0.566038	0.699029	0.659341	0.84
595	SLE	prevalent	met	26	0.787015	0.80717	0.785714	0.622642	0.718447	0.694737	0.82
596	SLE	prevalent	met	27	0.761311	0.806415	0.772727	0.641509	0.718447	0.701031	0.8
597	SLE	prevalent	met	28	0.748144	0.798491	0.810811	0.566038	0.708738	0.666667	0.86
598	SLE	prevalent	met	29	0.764393	0.816981	0.790698	0.641509	0.728155	0.708333	0.82
599	SLE	prevalent	met	30	0.821404	0.808302	0.767442	0.622642	0.708738	0.6875	0.8
600	COPD	incident	prot	1	0.787265	0.770573	0.787659	0.635432	0.71781	0.703404	0.809446
601	COPD	incident	prot	2	0.817707	0.790973	0.791745	0.617862	0.713184	0.694079	0.819218
602	COPD	incident	prot	3	0.823942	0.799772	0.787346	0.65593	0.72552	0.715655	0.802932
603	COPD	incident	prot	4	0.830714	0.799767	0.787346	0.65593	0.72552	0.715655	0.802932
604	COPD	incident	prot	5	0.830401	0.799073	0.784588	0.65593	0.723978	0.714514	0.799674
605	COPD	incident	prot	6	0.836262	0.803807	0.798951	0.669107	0.737086	0.728287	0.812704
606	COPD	incident	prot	7	0.833947	0.796882	0.792185	0.653001	0.727062	0.715891	0.809446
607	COPD	incident	prot	8	0.839966	0.803554	0.795096	0.664714	0.733231	0.724083	0.809446
608	COPD	incident	prot	9	0.839992	0.803437	0.801406	0.667643	0.737857	0.728435	0.815961
609	COPD	incident	prot	10	0.84131	0.8057	0.802792	0.673499	0.740941	0.732484	0.815961
610	COPD	incident	prot	11	0.841896	0.805741	0.798611	0.673499	0.738628	0.730739	0.811075
611	COPD	incident	prot	12	0.84307	0.805466	0.793345	0.66325	0.731689	0.722488	0.807818
612	COPD	incident	prot	13	0.83847	0.802781	0.798561	0.650073	0.729375	0.716707	0.81759
613	COPD	incident	prot	14	0.854626	0.821653	0.821053	0.685212	0.75559	0.747007	0.833876
614	COPD	incident	prot	15	0.855631	0.82408	0.815009	0.683748	0.751735	0.743631	0.827362
615	COPD	incident	prot	16	0.86869	0.842554	0.822446	0.718887	0.770239	0.767188	0.827362
616	COPD	incident	prot	17	0.870306	0.843751	0.821429	0.707174	0.764842	0.760031	0.82899
617	COPD	incident	prot	18	0.873567	0.847852	0.825796	0.721816	0.773323	0.770312	0.830619
618	COPD	incident	prot	19	0.874041	0.849564	0.831933	0.724744	0.777949	0.774648	0.837134
619	COPD	incident	prot	20	0.875221	0.850921	0.828231	0.713031	0.77101	0.766326	0.835505
620	COPD	incident	prot	21	0.875294	0.851968	0.830508	0.717423	0.774094	0.769835	0.837134
621	COPD	incident	prot	22	0.8753	0.851823	0.829932	0.714495	0.772552	0.767899	0.837134
622	COPD	incident	prot	23	0.876967	0.85543	0.824621	0.715959	0.770239	0.766458	0.830619
623	COPD	incident	prot	24	0.877655	0.856699	0.829146	0.724744	0.776407	0.773438	0.833876
624	COPD	incident	prot	25	0.879082	0.855743	0.827703	0.717423	0.772552	0.768627	0.833876
625	COPD	incident	prot	26	0.879485	0.855917	0.830221	0.715959	0.773323	0.768868	0.837134
626	COPD	incident	prot	27	0.879629	0.855759	0.829932	0.714495	0.772552	0.767899	0.837134
627	COPD	incident	prot	28	0.879675	0.85591	0.830221	0.715959	0.773323	0.768868	0.837134
628	COPD	incident	prot	29	0.8797	0.856084	0.823529	0.717423	0.770239	0.766823	0.82899
629	COPD	incident	prot	30	0.879846	0.857491	0.823038	0.721816	0.771781	0.769111	0.827362
630	COPD	prevalent	prot	1	0.859135	0.8268	0.810127	0.609524	0.706806	0.695652	0.825581
631	COPD	prevalent	prot	2	0.871722	0.834551	0.873418	0.657143	0.759162	0.75	0.883721
632	COPD	prevalent	prot	3	0.880545	0.838981	0.841463	0.657143	0.743455	0.737968	0.848837
633	COPD	prevalent	prot	4	0.892363	0.843743	0.829545	0.695238	0.753927	0.756477	0.825581
634	COPD	prevalent	prot	5	0.892221	0.842857	0.831461	0.704762	0.759162	0.762887	0.825581
635	COPD	prevalent	prot	6	0.892221	0.841639	0.829545	0.695238	0.753927	0.756477	0.825581
636	COPD	prevalent	prot	7	0.923507	0.876523	0.869565	0.761905	0.806283	0.812183	0.860465
637	COPD	prevalent	prot	8	0.931298	0.884164	0.861702	0.771429	0.806283	0.81407	0.848837
638	COPD	prevalent	prot	9	0.930124	0.883942	0.869565	0.761905	0.806283	0.812183	0.860465
639	COPD	prevalent	prot	10	0.930205	0.883499	0.869565	0.761905	0.806283	0.812183	0.860465
640	COPD	prevalent	prot	11	0.931277	0.884939	0.860215	0.761905	0.801047	0.808081	0.848837
641	COPD	prevalent	prot	12	0.931196	0.884275	0.860215	0.761905	0.801047	0.808081	0.848837
642	COPD	prevalent	prot	13	0.932228	0.888372	0.87234	0.780952	0.816754	0.824121	0.860465
643	COPD	prevalent	prot	14	0.935284	0.892913	0.863158	0.780952	0.811518	0.82	0.848837
644	COPD	prevalent	prot	15	0.936964	0.889258	0.873684	0.790476	0.82199	0.83	0.860465
645	COPD	prevalent	prot	16	0.937368	0.888815	0.870968	0.771429	0.811518	0.818182	0.860465
646	COPD	prevalent	prot	17	0.937368	0.888372	0.860215	0.761905	0.801047	0.808081	0.848837
647	COPD	prevalent	prot	18	0.93326	0.886157	0.852632	0.771429	0.801047	0.81	0.837209
648	COPD	prevalent	prot	19	0.933362	0.885161	0.852632	0.771429	0.801047	0.81	0.837209
649	COPD	prevalent	prot	20	0.939048	0.883721	0.860215	0.761905	0.801047	0.808081	0.848837
650	COPD	prevalent	prot	21	0.941274	0.883056	0.863158	0.780952	0.811518	0.82	0.848837
651	COPD	prevalent	prot	22	0.941072	0.880288	0.85567	0.790476	0.811518	0.821782	0.837209
652	COPD	prevalent	prot	23	0.942367	0.88206	0.864583	0.790476	0.816754	0.825871	0.848837
653	COPD	prevalent	prot	24	0.942468	0.881728	0.865979	0.8	0.82199	0.831683	0.848837
654	COPD	prevalent	prot	25	0.944046	0.879956	0.846939	0.790476	0.806283	0.817734	0.825581
655	COPD	prevalent	prot	26	0.943945	0.880288	0.846939	0.790476	0.806283	0.817734	0.825581
656	COPD	prevalent	prot	27	0.94174	0.880288	0.85567	0.790476	0.811518	0.821782	0.837209
657	COPD	prevalent	prot	28	0.943277	0.879734	0.857143	0.8	0.816754	0.827586	0.837209
658	COPD	prevalent	prot	29	0.943176	0.879513	0.848485	0.8	0.811518	0.823529	0.825581
659	COPD	prevalent	prot	30	0.94518	0.877519	0.86	0.819048	0.827225	0.839024	0.837209
660	COPD	incident	met	1	0.637402	0.629534	0.598149	0.564039	0.591853	0.580593	0.619762
661	COPD	incident	met	2	0.690055	0.680071	0.642071	0.618261	0.636179	0.629941	0.654159
662	COPD	incident	met	3	0.700456	0.684511	0.637338	0.629791	0.635087	0.633542	0.6404
663	COPD	incident	met	4	0.704259	0.688723	0.646675	0.618261	0.639613	0.632149	0.661038
664	COPD	incident	met	5	0.704585	0.689083	0.646906	0.618884	0.639925	0.632585	0.661038
665	COPD	incident	met	6	0.715429	0.70119	0.651631	0.634777	0.647105	0.643094	0.659475
666	COPD	incident	met	7	0.745933	0.734672	0.686817	0.665628	0.680506	0.676056	0.695435
667	COPD	incident	met	8	0.750194	0.739421	0.685623	0.668744	0.680506	0.677078	0.692308
668	COPD	incident	met	9	0.763838	0.752688	0.695515	0.686195	0.692368	0.690824	0.698562
669	COPD	incident	met	10	0.766996	0.756193	0.704997	0.685883	0.698923	0.695309	0.712008
670	COPD	incident	met	11	0.767553	0.756471	0.705581	0.685572	0.699235	0.695432	0.712946
671	COPD	incident	met	12	0.768996	0.757263	0.705598	0.68339	0.698611	0.694317	0.713884
672	COPD	incident	met	13	0.77093	0.759573	0.709594	0.686818	0.702357	0.698021	0.717949
673	COPD	incident	met	14	0.770196	0.758598	0.707757	0.68526	0.70064	0.696327	0.716073
674	COPD	incident	met	15	0.771938	0.760046	0.710569	0.689311	0.703762	0.699779	0.718261
675	COPD	incident	met	16	0.772211	0.759859	0.709355	0.68526	0.701732	0.697099	0.718261
676	COPD	incident	met	17	0.772992	0.760963	0.71068	0.684325	0.702357	0.697254	0.72045
677	COPD	incident	met	18	0.773377	0.761147	0.713041	0.688376	0.705166	0.700492	0.722014
678	COPD	incident	met	19	0.773134	0.760877	0.71216	0.686195	0.703918	0.698937	0.721701
679	COPD	incident	met	20	0.772952	0.760545	0.710492	0.683702	0.702045	0.69684	0.72045
680	COPD	incident	met	21	0.772928	0.760499	0.711126	0.681209	0.701732	0.695846	0.722326
681	COPD	incident	met	22	0.774278	0.762223	0.713775	0.684637	0.704542	0.698902	0.724515
682	COPD	incident	met	23	0.775613	0.762826	0.71137	0.684325	0.702825	0.697586	0.721388
683	COPD	incident	met	24	0.779378	0.766602	0.714979	0.688688	0.706571	0.701587	0.724515
684	COPD	incident	met	25	0.778556	0.765671	0.715581	0.688376	0.706883	0.701715	0.725453
685	COPD	incident	met	26	0.779005	0.766176	0.714794	0.688065	0.706259	0.701175	0.724515
686	COPD	incident	met	27	0.779334	0.766609	0.715537	0.687442	0.706571	0.701208	0.725766
687	COPD	incident	met	28	0.778054	0.765122	0.716423	0.686507	0.706883	0.701146	0.72733
688	COPD	incident	met	29	0.779204	0.766236	0.714794	0.688065	0.706259	0.701175	0.724515
689	COPD	incident	met	30	0.778567	0.765593	0.716199	0.68339	0.705791	0.69941	0.728268
690	COPD	prevalent	met	1	0.687061	0.683941	0.634831	0.619178	0.636977	0.626907	0.654255
691	COPD	prevalent	met	2	0.745011	0.731529	0.689024	0.619178	0.674764	0.652237	0.728723
692	COPD	prevalent	met	3	0.753119	0.734655	0.68915	0.643836	0.681511	0.665722	0.718085
693	COPD	prevalent	met	4	0.779335	0.764733	0.731481	0.649315	0.709852	0.687954	0.768617
694	COPD	prevalent	met	5	0.779537	0.765673	0.731707	0.657534	0.712551	0.692641	0.765957
695	COPD	prevalent	met	6	0.787503	0.773244	0.724242	0.654795	0.707152	0.68777	0.757979
696	COPD	prevalent	met	7	0.787429	0.774118	0.722561	0.649315	0.704453	0.683983	0.757979
697	COPD	prevalent	met	8	0.788673	0.766249	0.722054	0.654795	0.705803	0.686782	0.755319
698	COPD	prevalent	met	9	0.788442	0.765586	0.730887	0.654795	0.711201	0.690751	0.765957
699	COPD	prevalent	met	10	0.798553	0.772574	0.730539	0.668493	0.71525	0.69814	0.760638
700	COPD	prevalent	met	11	0.809162	0.785522	0.760606	0.687671	0.739541	0.722302	0.789894
701	COPD	prevalent	met	12	0.817189	0.801406	0.748555	0.709589	0.739541	0.728551	0.768617
702	COPD	prevalent	met	13	0.83021	0.807308	0.764535	0.720548	0.753036	0.74189	0.784574
703	COPD	prevalent	met	14	0.829978	0.807243	0.762319	0.720548	0.751687	0.740845	0.781915
704	COPD	prevalent	met	15	0.831304	0.810791	0.769006	0.720548	0.755735	0.743989	0.789894
705	COPD	prevalent	met	16	0.829987	0.807163	0.775811	0.720548	0.759784	0.747159	0.797872
706	COPD	prevalent	met	17	0.838961	0.822654	0.795181	0.723288	0.77193	0.757532	0.819149
707	COPD	prevalent	met	18	0.839597	0.821255	0.781065	0.723288	0.763833	0.751067	0.803191
708	COPD	prevalent	met	19	0.837169	0.816533	0.758721	0.715068	0.747638	0.736248	0.779255
709	COPD	prevalent	met	20	0.843365	0.831099	0.773256	0.728767	0.761134	0.750353	0.792553
710	COPD	prevalent	met	21	0.844173	0.833766	0.790087	0.742466	0.775978	0.765537	0.808511
711	COPD	prevalent	met	22	0.84235	0.830516	0.788235	0.734247	0.77193	0.760284	0.808511
712	COPD	prevalent	met	23	0.842479	0.83045	0.79351	0.736986	0.775978	0.764205	0.81383
713	COPD	prevalent	met	24	0.842492	0.830611	0.792899	0.734247	0.774629	0.762447	0.81383
714	COPD	prevalent	met	25	0.842499	0.830494	0.792899	0.734247	0.774629	0.762447	0.81383
715	COPD	prevalent	met	26	0.842453	0.830793	0.79351	0.736986	0.775978	0.764205	0.81383
716	COPD	prevalent	met	27	0.845236	0.834975	0.787356	0.750685	0.777328	0.768583	0.803191
717	COPD	prevalent	met	28	0.845506	0.836658	0.783237	0.742466	0.77193	0.762307	0.800532
718	COPD	prevalent	met	29	0.845589	0.837015	0.784884	0.739726	0.77193	0.761636	0.803191
719	COPD	prevalent	met	30	0.845321	0.836484	0.777457	0.736986	0.766532	0.756681	0.795213
720	obesity	incident	prot	1	0.74785	0.756869	0.686469	0.693912	0.684544	0.69017	0.674936
721	obesity	incident	prot	2	0.765141	0.777308	0.70938	0.706422	0.704814	0.707898	0.703165
722	obesity	incident	prot	3	0.778131	0.793202	0.734199	0.707256	0.722128	0.720476	0.737382
723	obesity	incident	prot	4	0.792926	0.813311	0.756266	0.729775	0.744088	0.742784	0.758768
724	obesity	incident	prot	5	0.796311	0.818449	0.761946	0.731443	0.748311	0.746383	0.765612
725	obesity	incident	prot	6	0.807748	0.830954	0.764035	0.726439	0.747889	0.744763	0.769889
726	obesity	incident	prot	7	0.820079	0.838845	0.762274	0.738115	0.750845	0.75	0.763901
727	obesity	incident	prot	8	0.820902	0.840839	0.765665	0.743953	0.755068	0.754653	0.766467
728	obesity	incident	prot	9	0.830117	0.851593	0.780799	0.766472	0.772804	0.773569	0.779299
729	obesity	incident	prot	10	0.831114	0.852989	0.780405	0.770642	0.774071	0.775493	0.777588
730	obesity	incident	prot	11	0.832374	0.854462	0.784297	0.758132	0.771959	0.770992	0.786142
731	obesity	incident	prot	12	0.833728	0.853514	0.777873	0.756464	0.767314	0.767019	0.778443
732	obesity	incident	prot	13	0.834013	0.85444	0.782272	0.758132	0.770693	0.770013	0.783576
733	obesity	incident	prot	14	0.834023	0.854511	0.781223	0.756464	0.769426	0.768644	0.78272
734	obesity	incident	prot	15	0.835946	0.858225	0.786332	0.758132	0.773226	0.771975	0.788708
735	obesity	incident	prot	16	0.834634	0.85624	0.782161	0.760634	0.771537	0.771247	0.78272
736	obesity	incident	prot	17	0.837381	0.858614	0.784497	0.76814	0.77576	0.776233	0.783576
737	obesity	incident	prot	18	0.838541	0.859978	0.790281	0.773144	0.78125	0.781619	0.789564
738	obesity	incident	prot	19	0.838568	0.859972	0.790281	0.773144	0.78125	0.781619	0.789564
739	obesity	incident	prot	20	0.838586	0.85996	0.790281	0.773144	0.78125	0.781619	0.789564
740	obesity	incident	prot	21	0.838608	0.859926	0.79213	0.77231	0.782095	0.782095	0.79213
741	obesity	incident	prot	22	0.838631	0.859889	0.791096	0.770642	0.780828	0.780735	0.791275
742	obesity	incident	prot	23	0.838892	0.860186	0.789116	0.773978	0.780828	0.781474	0.787853
743	obesity	incident	prot	24	0.83979	0.860577	0.794497	0.770642	0.782939	0.782388	0.795552
744	obesity	incident	prot	25	0.839797	0.859997	0.790598	0.771476	0.780828	0.78092	0.790419
745	obesity	incident	prot	26	0.840267	0.860893	0.79024	0.769808	0.779983	0.77989	0.790419
746	obesity	incident	prot	27	0.840413	0.860956	0.788215	0.769808	0.778716	0.778903	0.787853
747	obesity	incident	prot	28	0.840634	0.86136	0.792485	0.773978	0.782939	0.783122	0.79213
748	obesity	incident	prot	29	0.840969	0.861286	0.789787	0.773978	0.78125	0.781803	0.788708
749	obesity	incident	prot	30	0.840759	0.860795	0.790419	0.770642	0.780405	0.780405	0.790419
750	obesity	prevalent	prot	1	0.862389	0.840485	0.821053	0.634146	0.731602	0.715596	0.842593
751	obesity	prevalent	prot	2	0.890526	0.853583	0.819048	0.699187	0.757576	0.754386	0.824074
752	obesity	prevalent	prot	3	0.894866	0.868037	0.834862	0.739837	0.78355	0.784483	0.833333
753	obesity	prevalent	prot	4	0.914846	0.891448	0.882353	0.731707	0.805195	0.8	0.888889
754	obesity	prevalent	prot	5	0.91971	0.900632	0.902913	0.756098	0.82684	0.823009	0.907407
755	obesity	prevalent	prot	6	0.9192	0.898148	0.909091	0.731707	0.818182	0.810811	0.916667
756	obesity	prevalent	prot	7	0.920426	0.901159	0.892157	0.739837	0.813853	0.808889	0.898148
757	obesity	prevalent	prot	8	0.920206	0.895739	0.893204	0.747967	0.818182	0.814159	0.898148
758	obesity	prevalent	prot	9	0.921887	0.892653	0.875	0.739837	0.805195	0.801762	0.87963
759	obesity	prevalent	prot	10	0.918221	0.888362	0.893204	0.747967	0.818182	0.814159	0.898148
760	obesity	prevalent	prot	11	0.918235	0.886555	0.893204	0.747967	0.818182	0.814159	0.898148
761	obesity	prevalent	prot	12	0.925635	0.896266	0.901961	0.747967	0.822511	0.817778	0.907407
762	obesity	prevalent	prot	13	0.938036	0.905751	0.882353	0.731707	0.805195	0.8	0.888889
763	obesity	prevalent	prot	14	0.93674	0.903568	0.891089	0.731707	0.809524	0.803571	0.898148
764	obesity	prevalent	prot	15	0.927853	0.898223	0.892157	0.739837	0.813853	0.808889	0.898148
765	obesity	prevalent	prot	16	0.93663	0.90673	0.892157	0.739837	0.813853	0.808889	0.898148
766	obesity	prevalent	prot	17	0.940475	0.909214	0.883495	0.739837	0.809524	0.80531	0.888889
767	obesity	prevalent	prot	18	0.940502	0.90816	0.883495	0.739837	0.809524	0.80531	0.888889
768	obesity	prevalent	prot	19	0.92806	0.900632	0.901961	0.747967	0.822511	0.817778	0.907407
769	obesity	prevalent	prot	20	0.927949	0.901009	0.901961	0.747967	0.822511	0.817778	0.907407
770	obesity	prevalent	prot	21	0.93889	0.911247	0.892157	0.739837	0.813853	0.808889	0.898148
771	obesity	prevalent	prot	22	0.940475	0.915236	0.90099	0.739837	0.818182	0.8125	0.907407
772	obesity	prevalent	prot	23	0.940488	0.914408	0.90099	0.739837	0.818182	0.8125	0.907407
773	obesity	prevalent	prot	24	0.940213	0.916366	0.90099	0.739837	0.818182	0.8125	0.907407
774	obesity	prevalent	prot	25	0.940075	0.916817	0.9	0.731707	0.813853	0.807175	0.907407
775	obesity	prevalent	prot	26	0.940337	0.916441	0.90099	0.739837	0.818182	0.8125	0.907407
776	obesity	prevalent	prot	27	0.941949	0.91629	0.901961	0.747967	0.822511	0.817778	0.907407
777	obesity	prevalent	prot	28	0.942817	0.915613	0.9	0.731707	0.813853	0.807175	0.907407
778	obesity	prevalent	prot	29	0.94385	0.918323	0.901961	0.747967	0.822511	0.817778	0.907407
779	obesity	prevalent	prot	30	0.94436	0.919076	0.902913	0.756098	0.82684	0.823009	0.907407
780	obesity	incident	met	1	0.666525	0.67107	0.631976	0.598666	0.62214	0.61487	0.645978
781	obesity	incident	met	2	0.707076	0.709068	0.654935	0.63518	0.647576	0.644907	0.660164
782	obesity	incident	met	3	0.741663	0.741951	0.686131	0.671535	0.679731	0.678755	0.688054
783	obesity	incident	met	4	0.744305	0.746097	0.689992	0.673123	0.682931	0.681453	0.692891
784	obesity	incident	met	5	0.744272	0.745659	0.689661	0.671376	0.682211	0.680396	0.693213
785	obesity	incident	met	6	0.744415	0.74577	0.689943	0.669789	0.681971	0.679716	0.694341
786	obesity	incident	met	7	0.749094	0.751268	0.694481	0.667249	0.68445	0.680593	0.701918
787	obesity	incident	met	8	0.750591	0.753998	0.691406	0.683283	0.68677	0.68732	0.690311
788	obesity	incident	met	9	0.752655	0.756237	0.691596	0.688522	0.68837	0.690056	0.688215
789	obesity	incident	met	10	0.752788	0.756603	0.691071	0.689316	0.68821	0.690192	0.687087
790	obesity	incident	met	11	0.75352	0.75773	0.689426	0.692491	0.68789	0.690955	0.683218
791	obesity	incident	met	12	0.753597	0.757839	0.689601	0.690586	0.68749	0.690093	0.684346
792	obesity	incident	met	13	0.75358	0.757847	0.690049	0.690268	0.68773	0.690159	0.685152
793	obesity	incident	met	14	0.75784	0.763786	0.697749	0.688998	0.692929	0.693346	0.696921
794	obesity	incident	met	15	0.757853	0.763792	0.698599	0.688839	0.693489	0.693685	0.698211
795	obesity	incident	met	16	0.757859	0.763794	0.698743	0.688204	0.693409	0.693434	0.698694
796	obesity	incident	met	17	0.760467	0.766237	0.698604	0.691062	0.694129	0.694812	0.697243
797	obesity	incident	met	18	0.759743	0.764175	0.70253	0.678997	0.693409	0.690563	0.708044
798	obesity	incident	met	19	0.773642	0.776941	0.709287	0.698365	0.703807	0.703784	0.709334
799	obesity	incident	met	20	0.773741	0.777124	0.708828	0.701064	0.704287	0.704925	0.707561
800	obesity	incident	met	21	0.773663	0.777213	0.709574	0.703604	0.705567	0.706576	0.707561
801	obesity	incident	met	22	0.773575	0.777079	0.710054	0.70408	0.706047	0.707055	0.708044
802	obesity	incident	met	23	0.77366	0.77723	0.70912	0.703604	0.705247	0.706351	0.706916
803	obesity	incident	met	24	0.773613	0.777175	0.709646	0.704239	0.705807	0.706932	0.7074
804	obesity	incident	met	25	0.774409	0.778204	0.707395	0.703127	0.703887	0.705255	0.704659
805	obesity	incident	met	26	0.774451	0.778253	0.706803	0.702651	0.703327	0.704721	0.704014
806	obesity	incident	met	27	0.775242	0.778036	0.706116	0.705668	0.703727	0.705892	0.701757
807	obesity	incident	met	28	0.775306	0.778079	0.705658	0.704874	0.703167	0.705266	0.701435
808	obesity	incident	met	29	0.775405	0.778296	0.705528	0.707096	0.703727	0.706311	0.700306
809	obesity	incident	met	30	0.775947	0.779131	0.706582	0.707255	0.704527	0.706918	0.701757
810	obesity	prevalent	met	1	0.699246	0.705812	0.690335	0.60241	0.652018	0.643382	0.705993
811	obesity	prevalent	met	2	0.768943	0.76605	0.733333	0.643718	0.692377	0.68561	0.745318
812	obesity	prevalent	met	3	0.817757	0.8226	0.768657	0.709122	0.73722	0.73769	0.76779
813	obesity	prevalent	met	4	0.824341	0.826287	0.769231	0.688468	0.730045	0.726612	0.775281
814	obesity	prevalent	met	5	0.831142	0.828624	0.768061	0.695353	0.731839	0.729901	0.771536
815	obesity	prevalent	met	6	0.831189	0.828534	0.767619	0.693632	0.730942	0.728752	0.771536
816	obesity	prevalent	met	7	0.832441	0.831154	0.782274	0.698795	0.741704	0.738182	0.78839
817	obesity	prevalent	met	8	0.832055	0.830249	0.779497	0.693632	0.738117	0.734062	0.786517
818	obesity	prevalent	met	9	0.832528	0.830864	0.778409	0.707401	0.742601	0.741208	0.780899
819	obesity	prevalent	met	10	0.832361	0.832402	0.773585	0.70568	0.739013	0.738074	0.775281
820	obesity	prevalent	met	11	0.829251	0.830304	0.777567	0.703959	0.740807	0.738934	0.780899
821	obesity	prevalent	met	12	0.835892	0.83948	0.784351	0.707401	0.746188	0.743891	0.78839
822	obesity	prevalent	met	13	0.837661	0.842661	0.776965	0.731497	0.750673	0.753546	0.771536
823	obesity	prevalent	met	14	0.840497	0.848914	0.784029	0.743546	0.759641	0.763251	0.777154
824	obesity	prevalent	met	15	0.844584	0.85605	0.795993	0.752151	0.770404	0.773451	0.790262
825	obesity	prevalent	met	16	0.844566	0.856705	0.796733	0.755594	0.772197	0.775618	0.790262
826	obesity	prevalent	met	17	0.844922	0.857723	0.79566	0.757315	0.772197	0.776014	0.78839
827	obesity	prevalent	met	18	0.847214	0.8585	0.802198	0.753873	0.774888	0.777285	0.797753
828	obesity	prevalent	met	19	0.847813	0.859054	0.810662	0.759036	0.782063	0.784	0.807116
829	obesity	prevalent	met	20	0.847771	0.859289	0.807763	0.752151	0.777578	0.778966	0.805243
830	obesity	prevalent	met	21	0.84767	0.859296	0.809963	0.755594	0.780269	0.781834	0.807116
831	obesity	prevalent	met	22	0.84764	0.859399	0.809963	0.755594	0.780269	0.781834	0.807116
832	obesity	prevalent	met	23	0.849642	0.858471	0.798913	0.759036	0.774888	0.778464	0.792135
833	obesity	prevalent	met	24	0.849886	0.85839	0.802178	0.760757	0.777578	0.780919	0.79588
834	obesity	prevalent	met	25	0.85233	0.860627	0.804745	0.759036	0.778475	0.781222	0.799625
835	obesity	prevalent	met	26	0.853462	0.8624	0.80367	0.753873	0.775785	0.777975	0.799625
836	obesity	prevalent	met	27	0.857483	0.867128	0.816514	0.765921	0.788341	0.790409	0.812734
837	obesity	prevalent	met	28	0.857581	0.86679	0.8117	0.7642	0.784753	0.787234	0.807116
838	obesity	prevalent	met	29	0.857481	0.867006	0.817343	0.762478	0.787444	0.788958	0.814607
839	obesity	prevalent	met	30	0.857087	0.866135	0.809524	0.760757	0.782063	0.784383	0.805243
840	T2D	incident	prot	1	0.79102	0.795308	0.781385	0.644068	0.729888	0.706112	0.817029
841	T2D	incident	prot	2	0.809694	0.822872	0.809111	0.665477	0.75236	0.730299	0.84058
842	T2D	incident	prot	3	0.822466	0.831467	0.794924	0.698483	0.757303	0.74359	0.817029
843	T2D	incident	prot	4	0.847675	0.850796	0.795564	0.73595	0.771685	0.764597	0.807971
844	T2D	incident	prot	5	0.863469	0.863945	0.809846	0.748439	0.784719	0.777932	0.821558
845	T2D	incident	prot	6	0.867471	0.865884	0.810212	0.750223	0.785618	0.779064	0.821558
846	T2D	incident	prot	7	0.868177	0.866501	0.810212	0.750223	0.785618	0.779064	0.821558
847	T2D	incident	prot	8	0.87107	0.868713	0.817916	0.749331	0.789663	0.782123	0.830616
848	T2D	incident	prot	9	0.871738	0.869823	0.822785	0.753791	0.794157	0.786778	0.835145
849	T2D	incident	prot	10	0.872955	0.869274	0.823069	0.751115	0.793258	0.785448	0.836051
850	T2D	incident	prot	11	0.876412	0.87304	0.820611	0.767172	0.798202	0.792992	0.82971
851	T2D	incident	prot	12	0.876554	0.873908	0.823923	0.768064	0.800449	0.795014	0.833333
852	T2D	incident	prot	13	0.878633	0.877171	0.821698	0.776985	0.802697	0.798716	0.828804
853	T2D	incident	prot	14	0.880469	0.879732	0.820611	0.767172	0.798202	0.792992	0.82971
854	T2D	incident	prot	15	0.880537	0.879885	0.823642	0.77074	0.801348	0.796313	0.832428
855	T2D	incident	prot	16	0.881219	0.881056	0.824144	0.773417	0.802697	0.797975	0.832428
856	T2D	incident	prot	17	0.881219	0.88109	0.822749	0.774309	0.802247	0.797794	0.830616
857	T2D	incident	prot	18	0.882461	0.881971	0.825215	0.77074	0.802247	0.797048	0.834239
858	T2D	incident	prot	19	0.883104	0.883189	0.822917	0.775201	0.802697	0.798346	0.830616
859	T2D	incident	prot	20	0.884366	0.884388	0.823034	0.784121	0.806292	0.803106	0.828804
860	T2D	incident	prot	21	0.887491	0.886576	0.828972	0.791258	0.812584	0.809676	0.834239
861	T2D	incident	prot	22	0.887999	0.887704	0.834897	0.793934	0.817079	0.8139	0.84058
862	T2D	incident	prot	23	0.888542	0.887583	0.831618	0.793042	0.814831	0.811872	0.836957
863	T2D	incident	prot	24	0.888548	0.887612	0.83224	0.79215	0.814831	0.8117	0.837862
864	T2D	incident	prot	25	0.888909	0.887802	0.830683	0.79215	0.813933	0.810959	0.836051
865	T2D	incident	prot	26	0.888896	0.888498	0.829747	0.791258	0.813034	0.810046	0.835145
866	T2D	incident	prot	27	0.889443	0.88986	0.830508	0.786798	0.811685	0.808062	0.836957
867	T2D	incident	prot	28	0.889682	0.88963	0.833966	0.784121	0.812584	0.808276	0.841486
868	T2D	incident	prot	29	0.890155	0.889434	0.830683	0.79215	0.813933	0.810959	0.836051
869	T2D	incident	prot	30	0.89027	0.889638	0.83224	0.79215	0.814831	0.8117	0.837862
870	T2D	prevalent	prot	1	0.878701	0.864706	0.827795	0.789625	0.810496	0.80826	0.831858
871	T2D	prevalent	prot	2	0.905411	0.881164	0.825581	0.818444	0.8207	0.821997	0.823009
872	T2D	prevalent	prot	3	0.911837	0.892445	0.831395	0.824207	0.826531	0.827786	0.828909
873	T2D	prevalent	prot	4	0.918988	0.89565	0.837758	0.818444	0.827988	0.827988	0.837758
874	T2D	prevalent	prot	5	0.92932	0.911963	0.874251	0.841499	0.858601	0.857562	0.876106
875	T2D	prevalent	prot	6	0.929366	0.912278	0.873494	0.835735	0.855685	0.854197	0.876106
876	T2D	prevalent	prot	7	0.930028	0.912253	0.865672	0.835735	0.851312	0.85044	0.867257
877	T2D	prevalent	prot	8	0.930844	0.914616	0.870871	0.835735	0.854227	0.852941	0.873156
878	T2D	prevalent	prot	9	0.9317	0.914786	0.869048	0.841499	0.855685	0.855051	0.870206
879	T2D	prevalent	prot	10	0.9327	0.914259	0.870482	0.832853	0.85277	0.851252	0.873156
880	T2D	prevalent	prot	11	0.9356	0.917863	0.877301	0.824207	0.85277	0.849926	0.882006
881	T2D	prevalent	prot	12	0.937408	0.92055	0.881459	0.835735	0.860058	0.857988	0.884956
882	T2D	prevalent	prot	13	0.939947	0.919699	0.862687	0.832853	0.848397	0.847507	0.864307
883	T2D	prevalent	prot	14	0.938333	0.915219	0.86747	0.829971	0.849854	0.848306	0.870206
884	T2D	prevalent	prot	15	0.938252	0.914497	0.86747	0.829971	0.849854	0.848306	0.870206
885	T2D	prevalent	prot	16	0.941791	0.923873	0.880597	0.850144	0.865889	0.865103	0.882006
886	T2D	prevalent	prot	17	0.941784	0.923465	0.869048	0.841499	0.855685	0.855051	0.870206
887	T2D	prevalent	prot	18	0.941966	0.925259	0.873529	0.855908	0.864431	0.864629	0.873156
888	T2D	prevalent	prot	19	0.942848	0.924664	0.878338	0.853026	0.865889	0.865497	0.879056
889	T2D	prevalent	prot	20	0.942729	0.924009	0.874251	0.841499	0.858601	0.857562	0.876106
890	T2D	prevalent	prot	21	0.944339	0.925064	0.881306	0.855908	0.868805	0.868421	0.882006
891	T2D	prevalent	prot	22	0.946241	0.924792	0.876471	0.85879	0.867347	0.86754	0.876106
892	T2D	prevalent	prot	23	0.946888	0.925327	0.873529	0.855908	0.864431	0.864629	0.873156
893	T2D	prevalent	prot	24	0.948244	0.926917	0.876833	0.861671	0.868805	0.869186	0.876106
894	T2D	prevalent	prot	25	0.951188	0.929212	0.877551	0.867435	0.87172	0.872464	0.876106
895	T2D	prevalent	prot	26	0.95039	0.929654	0.882006	0.861671	0.87172	0.87172	0.882006
896	T2D	prevalent	prot	27	0.950864	0.930147	0.879056	0.85879	0.868805	0.868805	0.879056
897	T2D	prevalent	prot	28	0.952247	0.930666	0.881306	0.855908	0.868805	0.868421	0.882006
898	T2D	prevalent	prot	29	0.952159	0.930742	0.883929	0.855908	0.870262	0.869693	0.884956
899	T2D	prevalent	prot	30	0.952186	0.93081	0.884273	0.85879	0.87172	0.871345	0.884956
900	T2D	incident	met	1	0.679729	0.686146	0.703892	0.506876	0.647376	0.589354	0.787437
901	T2D	incident	met	2	0.732812	0.742285	0.707119	0.620714	0.682308	0.661105	0.74371
902	T2D	incident	met	3	0.796446	0.800446	0.749665	0.68181	0.727494	0.714129	0.773035
903	T2D	incident	met	4	0.797155	0.801184	0.750625	0.679025	0.727146	0.713032	0.775117
904	T2D	incident	met	5	0.797669	0.802529	0.73909	0.698695	0.726451	0.718325	0.754121
905	T2D	incident	met	6	0.797358	0.801786	0.74144	0.697302	0.727494	0.718694	0.757592
906	T2D	incident	met	7	0.797284	0.801665	0.741166	0.697302	0.72732	0.718565	0.757244
907	T2D	incident	met	8	0.799067	0.803564	0.745763	0.696954	0.730101	0.720533	0.763144
908	T2D	incident	met	9	0.799245	0.804175	0.742605	0.703568	0.730275	0.72256	0.756897
909	T2D	incident	met	10	0.804412	0.81008	0.741736	0.710879	0.732099	0.72598	0.753254
910	T2D	incident	met	11	0.811072	0.817473	0.758384	0.712446	0.743135	0.734698	0.773729
911	T2D	incident	met	12	0.812459	0.81815	0.761247	0.709835	0.744004	0.734642	0.778067
912	T2D	incident	met	13	0.823522	0.829157	0.767841	0.724804	0.753215	0.745702	0.781537
913	T2D	incident	met	14	0.824049	0.829619	0.769458	0.724456	0.754084	0.746279	0.78362
914	T2D	incident	met	15	0.827335	0.832976	0.771613	0.728634	0.756865	0.749508	0.785008
915	T2D	incident	met	16	0.828218	0.833844	0.772024	0.729156	0.757299	0.749978	0.785355
916	T2D	incident	met	17	0.829007	0.834316	0.77164	0.72463	0.755474	0.747397	0.786222
917	T2D	incident	met	18	0.829409	0.835116	0.773553	0.726023	0.757125	0.749035	0.788131
918	T2D	incident	met	19	0.829388	0.835349	0.774319	0.727415	0.758081	0.750135	0.788652
919	T2D	incident	met	20	0.829564	0.83558	0.775939	0.726371	0.75869	0.750337	0.790908
920	T2D	incident	met	21	0.829528	0.835513	0.774062	0.72933	0.758603	0.751031	0.787784
921	T2D	incident	met	22	0.83071	0.837096	0.774531	0.733681	0.760428	0.753553	0.78709
922	T2D	incident	met	23	0.830699	0.837054	0.774105	0.733681	0.760167	0.753351	0.786569
923	T2D	incident	met	24	0.831238	0.838094	0.774977	0.733159	0.760514	0.753488	0.787784
924	T2D	incident	met	25	0.833741	0.841166	0.778207	0.735944	0.763469	0.756486	0.790908
925	T2D	incident	met	26	0.839689	0.846721	0.780186	0.745692	0.768161	0.762549	0.79056
926	T2D	incident	met	27	0.839619	0.847012	0.780062	0.746388	0.768335	0.762854	0.790213
927	T2D	incident	met	28	0.839628	0.84704	0.780284	0.746736	0.768596	0.763142	0.790387
928	T2D	incident	met	29	0.839652	0.847032	0.779513	0.747084	0.768248	0.762954	0.789346
929	T2D	incident	met	30	0.839661	0.847035	0.78016	0.747433	0.76877	0.763446	0.79004
930	T2D	prevalent	met	1	0.780499	0.77705	0.833189	0.605429	0.739643	0.70128	0.876448
931	T2D	prevalent	met	2	0.90435	0.898934	0.836246	0.815657	0.826322	0.825823	0.837194
932	T2D	prevalent	met	3	0.904853	0.899878	0.833982	0.811869	0.823454	0.822777	0.835264
933	T2D	prevalent	met	4	0.908533	0.904319	0.84375	0.818182	0.83174	0.830769	0.84556
934	T2D	prevalent	met	5	0.908616	0.904475	0.843648	0.817551	0.831421	0.830394	0.84556
935	T2D	prevalent	met	6	0.909201	0.905331	0.841012	0.818182	0.830147	0.82944	0.842342
936	T2D	prevalent	met	7	0.912063	0.906995	0.840719	0.826389	0.833333	0.833493	0.840412
937	T2D	prevalent	met	8	0.912287	0.907386	0.839332	0.824495	0.83174	0.831847	0.839125
938	T2D	prevalent	met	9	0.91242	0.907409	0.84018	0.826389	0.833015	0.833227	0.839768
939	T2D	prevalent	met	10	0.912925	0.908188	0.835878	0.829545	0.83174	0.8327	0.833977
940	T2D	prevalent	met	11	0.912509	0.907409	0.833972	0.824495	0.828553	0.829206	0.83269
941	T2D	prevalent	met	12	0.914089	0.90876	0.840459	0.831439	0.835245	0.835925	0.839125
942	T2D	prevalent	met	13	0.915098	0.908662	0.839719	0.830177	0.834289	0.834921	0.838481
943	T2D	prevalent	met	14	0.914938	0.908757	0.842581	0.824495	0.833652	0.83344	0.842986
944	T2D	prevalent	met	15	0.914871	0.908363	0.842037	0.824495	0.833333	0.833174	0.842342
945	T2D	prevalent	met	16	0.914913	0.908761	0.842885	0.826389	0.834608	0.834555	0.842986
946	T2D	prevalent	met	17	0.914928	0.908495	0.842922	0.823232	0.833333	0.832961	0.843629
947	T2D	prevalent	met	18	0.915081	0.908468	0.841495	0.824495	0.833015	0.832908	0.841699
948	T2D	prevalent	met	19	0.913922	0.907372	0.84231	0.819444	0.831421	0.83072	0.843629
949	T2D	prevalent	met	20	0.914044	0.907349	0.840674	0.819444	0.830465	0.829923	0.841699
950	T2D	prevalent	met	21	0.919846	0.913636	0.85178	0.830808	0.841619	0.841163	0.852638
951	T2D	prevalent	met	22	0.918906	0.912601	0.852406	0.827652	0.840663	0.839846	0.853925
952	T2D	prevalent	met	23	0.920049	0.913941	0.851852	0.827652	0.840344	0.839577	0.853282
953	T2D	prevalent	met	24	0.920283	0.914604	0.854451	0.830177	0.842894	0.842139	0.855856
954	T2D	prevalent	met	25	0.919679	0.913935	0.850292	0.828283	0.839707	0.839143	0.851351
955	T2D	prevalent	met	26	0.920369	0.914594	0.852597	0.828914	0.8413	0.840589	0.853925
956	T2D	prevalent	met	27	0.920771	0.914962	0.853056	0.828283	0.8413	0.840487	0.854569
957	T2D	prevalent	met	28	0.920754	0.915276	0.854167	0.828283	0.841938	0.841026	0.855856
958	T2D	prevalent	met	29	0.920592	0.915032	0.853611	0.828283	0.841619	0.840756	0.855212
959	T2D	prevalent	met	30	0.920744	0.914884	0.85296	0.827652	0.840982	0.840115	0.854569
960	Atherosclerosis	incident	prot	1	0.77858	0.686226	0.746667	0.448	0.633333	0.56	0.834783
961	Atherosclerosis	incident	prot	2	0.813445	0.732174	0.776471	0.528	0.675	0.628571	0.834783
962	Atherosclerosis	incident	prot	3	0.816657	0.747409	0.747573	0.616	0.691667	0.675439	0.773913
963	Atherosclerosis	incident	prot	4	0.818418	0.757357	0.752381	0.632	0.7	0.686957	0.773913
964	Atherosclerosis	incident	prot	5	0.824162	0.759304	0.764151	0.648	0.7125	0.701299	0.782609
965	Atherosclerosis	incident	prot	6	0.822479	0.763339	0.752381	0.632	0.7	0.686957	0.773913
966	Atherosclerosis	incident	prot	7	0.838028	0.767583	0.733945	0.64	0.691667	0.683761	0.747826
967	Atherosclerosis	incident	prot	8	0.842359	0.767861	0.714286	0.64	0.679167	0.675105	0.721739
968	Atherosclerosis	incident	prot	9	0.839236	0.779339	0.75	0.648	0.704167	0.695279	0.765217
969	Atherosclerosis	incident	prot	10	0.845803	0.783235	0.747826	0.688	0.716667	0.716667	0.747826
970	Atherosclerosis	incident	prot	11	0.847024	0.786435	0.735043	0.688	0.708333	0.710744	0.730435
971	Atherosclerosis	incident	prot	12	0.842128	0.787617	0.736842	0.672	0.704167	0.702929	0.73913
972	Atherosclerosis	incident	prot	13	0.843348	0.788174	0.726496	0.68	0.7	0.702479	0.721739
973	Atherosclerosis	incident	prot	14	0.852472	0.795061	0.770642	0.672	0.725	0.717949	0.782609
974	Atherosclerosis	incident	prot	15	0.852601	0.797496	0.777778	0.616	0.708333	0.6875	0.808696
975	Atherosclerosis	incident	prot	16	0.853732	0.796174	0.77	0.616	0.704167	0.684444	0.8
976	Atherosclerosis	incident	prot	17	0.854272	0.799026	0.776699	0.64	0.716667	0.701754	0.8
977	Atherosclerosis	incident	prot	18	0.867572	0.801322	0.74359	0.696	0.716667	0.719008	0.73913
978	Atherosclerosis	incident	prot	19	0.867264	0.800487	0.74359	0.696	0.716667	0.719008	0.73913
979	Atherosclerosis	incident	prot	20	0.860286	0.798957	0.75	0.672	0.7125	0.708861	0.756522
980	Atherosclerosis	incident	prot	21	0.860414	0.79993	0.758929	0.68	0.720833	0.7173	0.765217
981	Atherosclerosis	incident	prot	22	0.876478	0.802713	0.754386	0.688	0.720833	0.719665	0.756522
982	Atherosclerosis	incident	prot	23	0.876645	0.804939	0.747826	0.688	0.716667	0.716667	0.747826
983	Atherosclerosis	incident	prot	24	0.876671	0.804939	0.747826	0.688	0.716667	0.716667	0.747826
984	Atherosclerosis	incident	prot	25	0.865876	0.801183	0.763636	0.672	0.720833	0.714894	0.773913
985	Atherosclerosis	incident	prot	26	0.866698	0.803061	0.770642	0.672	0.725	0.717949	0.782609
986	Atherosclerosis	incident	prot	27	0.897206	0.803478	0.737705	0.72	0.720833	0.728745	0.721739
987	Atherosclerosis	incident	prot	28	0.897013	0.800278	0.735537	0.712	0.716667	0.723577	0.721739
988	Atherosclerosis	incident	prot	29	0.897797	0.802226	0.758621	0.704	0.729167	0.73029	0.756522
989	Atherosclerosis	incident	prot	30	0.897823	0.800904	0.756522	0.696	0.725	0.725	0.756522
990	Atherosclerosis	prevalent	prot	1	0.831385	0.690769	0.866667	0.5	0.705882	0.634146	0.92
991	Atherosclerosis	prevalent	prot	2	0.84775	0.784615	0.875	0.538462	0.72549	0.666667	0.92
992	Atherosclerosis	prevalent	prot	3	0.880771	0.883077	0.904762	0.730769	0.823529	0.808511	0.92
993	Atherosclerosis	prevalent	prot	4	0.903273	0.892308	0.954545	0.807692	0.882353	0.875	0.96
994	Atherosclerosis	prevalent	prot	5	0.903273	0.892308	0.913043	0.807692	0.862745	0.857143	0.92
995	Atherosclerosis	prevalent	prot	6	0.910286	0.903077	0.954545	0.807692	0.882353	0.875	0.96
996	Atherosclerosis	prevalent	prot	7	0.923729	0.932308	0.884615	0.884615	0.882353	0.884615	0.88
997	Atherosclerosis	prevalent	prot	8	0.923729	0.930769	0.884615	0.884615	0.882353	0.884615	0.88
998	Atherosclerosis	prevalent	prot	9	0.924021	0.930769	0.884615	0.884615	0.882353	0.884615	0.88
999	Atherosclerosis	prevalent	prot	10	0.93045	0.924615	0.884615	0.884615	0.882353	0.884615	0.88
1000	Atherosclerosis	prevalent	prot	11	0.931034	0.924615	0.884615	0.884615	0.882353	0.884615	0.88
1001	Atherosclerosis	prevalent	prot	12	0.929281	0.926154	0.884615	0.884615	0.882353	0.884615	0.88
1002	Atherosclerosis	prevalent	prot	13	0.924313	0.930769	0.884615	0.884615	0.882353	0.884615	0.88
1003	Atherosclerosis	prevalent	prot	14	0.929281	0.932308	0.92	0.884615	0.901961	0.901961	0.92
1004	Atherosclerosis	prevalent	prot	15	0.932496	0.933846	0.958333	0.884615	0.921569	0.92	0.96
1005	Atherosclerosis	prevalent	prot	16	0.921975	0.936923	0.956522	0.846154	0.901961	0.897959	0.96
1006	Atherosclerosis	prevalent	prot	17	0.936879	0.938462	1	0.846154	0.921569	0.916667	1
1007	Atherosclerosis	prevalent	prot	18	0.931327	0.952308	0.958333	0.884615	0.921569	0.92	0.96
1008	Atherosclerosis	prevalent	prot	19	0.9436	0.952308	0.96	0.923077	0.941176	0.941176	0.96
1009	Atherosclerosis	prevalent	prot	20	0.944477	0.952308	0.96	0.923077	0.941176	0.941176	0.96
1010	Atherosclerosis	prevalent	prot	21	0.9436	0.952308	0.96	0.923077	0.941176	0.941176	0.96
1011	Atherosclerosis	prevalent	prot	22	0.93308	0.950769	1	0.884615	0.941176	0.938776	1
1012	Atherosclerosis	prevalent	prot	23	0.944185	0.953846	0.96	0.923077	0.941176	0.941176	0.96
1013	Atherosclerosis	prevalent	prot	24	0.947984	0.947692	0.96	0.923077	0.941176	0.941176	0.96
1014	Atherosclerosis	prevalent	prot	25	0.94886	0.944615	0.923077	0.923077	0.921569	0.923077	0.92
1015	Atherosclerosis	prevalent	prot	26	0.952659	0.94	0.923077	0.923077	0.921569	0.923077	0.92
1016	Atherosclerosis	prevalent	prot	27	0.953536	0.94	0.923077	0.923077	0.921569	0.923077	0.92
1017	Atherosclerosis	prevalent	prot	28	0.953536	0.944615	0.923077	0.923077	0.921569	0.923077	0.92
1018	Atherosclerosis	prevalent	prot	29	0.937171	0.944615	0.884615	0.884615	0.882353	0.884615	0.88
1019	Atherosclerosis	prevalent	prot	30	0.939801	0.949231	1	0.884615	0.941176	0.938776	1
1020	Atherosclerosis	incident	met	1	0.646169	0.639102	0.62475	0.512275	0.59194	0.56295	0.675862
1021	Atherosclerosis	incident	met	2	0.687323	0.665204	0.644128	0.592471	0.623006	0.617221	0.655172
1022	Atherosclerosis	incident	met	3	0.724296	0.71072	0.674296	0.626841	0.653233	0.649703	0.681034
1023	Atherosclerosis	incident	met	4	0.727635	0.710901	0.681655	0.620295	0.656591	0.649529	0.694828
1024	Atherosclerosis	incident	met	5	0.729318	0.71346	0.683837	0.630115	0.660789	0.655877	0.693103
1025	Atherosclerosis	incident	met	6	0.729355	0.713068	0.684492	0.628478	0.660789	0.65529	0.694828
1026	Atherosclerosis	incident	met	7	0.733303	0.719564	0.689964	0.630115	0.664987	0.658683	0.701724
1027	Atherosclerosis	incident	met	8	0.735532	0.722552	0.689781	0.618658	0.661629	0.652286	0.706897
1028	Atherosclerosis	incident	met	9	0.735583	0.722882	0.69147	0.623568	0.664148	0.655766	0.706897
1029	Atherosclerosis	incident	met	10	0.738471	0.722295	0.692171	0.636661	0.668346	0.663257	0.701724
1030	Atherosclerosis	incident	met	11	0.740493	0.722981	0.696429	0.638298	0.671704	0.666097	0.706897
1031	Atherosclerosis	incident	met	12	0.74218	0.725467	0.698582	0.644845	0.675063	0.670638	0.706897
1032	Atherosclerosis	incident	met	13	0.742339	0.725549	0.699647	0.648118	0.676742	0.672897	0.706897
1033	Atherosclerosis	incident	met	14	0.743555	0.723839	0.699463	0.639935	0.674223	0.668376	0.710345
1034	Atherosclerosis	incident	met	15	0.743629	0.724087	0.701786	0.643208	0.676742	0.671221	0.712069
1035	Atherosclerosis	incident	met	16	0.756644	0.739043	0.704505	0.639935	0.677582	0.670669	0.717241
1036	Atherosclerosis	incident	met	17	0.756601	0.738735	0.701439	0.638298	0.675063	0.66838	0.713793
1037	Atherosclerosis	incident	met	18	0.750734	0.731001	0.70674	0.635025	0.677582	0.668966	0.722414
1038	Atherosclerosis	incident	met	19	0.750998	0.731303	0.710623	0.635025	0.680101	0.6707	0.727586
1039	Atherosclerosis	incident	met	20	0.767586	0.75346	0.713514	0.648118	0.685978	0.679245	0.725862
1040	Atherosclerosis	incident	met	21	0.769819	0.757467	0.716071	0.656301	0.690176	0.684885	0.725862
1041	Atherosclerosis	incident	met	22	0.777601	0.761908	0.732975	0.669394	0.70529	0.699743	0.743103
1042	Atherosclerosis	incident	met	23	0.775797	0.756496	0.713287	0.667758	0.691856	0.689772	0.717241
1043	Atherosclerosis	incident	met	24	0.775589	0.756253	0.714789	0.664484	0.691856	0.688719	0.72069
1044	Atherosclerosis	incident	met	25	0.780855	0.762265	0.733813	0.667758	0.70529	0.699229	0.744828
1045	Atherosclerosis	incident	met	26	0.779727	0.760789	0.728873	0.677578	0.70529	0.70229	0.734483
1046	Atherosclerosis	incident	met	27	0.778831	0.760686	0.718861	0.661211	0.693535	0.688832	0.727586
1047	Atherosclerosis	incident	met	28	0.780966	0.763476	0.730216	0.664484	0.701931	0.695801	0.741379
1048	Atherosclerosis	incident	met	29	0.784797	0.760367	0.725	0.664484	0.698573	0.693424	0.734483
1049	Atherosclerosis	incident	met	30	0.785694	0.76289	0.728086	0.666121	0.701092	0.695726	0.737931
1050	Atherosclerosis	prevalent	met	1	0.739325	0.767802	0.771084	0.64	0.712042	0.699454	0.791209
1051	Atherosclerosis	prevalent	met	2	0.748175	0.748791	0.775	0.62	0.706806	0.688889	0.802198
1052	Atherosclerosis	prevalent	met	3	0.760817	0.78956	0.797468	0.63	0.722513	0.703911	0.824176
1053	Atherosclerosis	prevalent	met	4	0.763998	0.799341	0.794872	0.62	0.717277	0.696629	0.824176
1054	Atherosclerosis	prevalent	met	5	0.776171	0.804286	0.810811	0.6	0.717277	0.689655	0.846154
1055	Atherosclerosis	prevalent	met	6	0.790384	0.799121	0.802817	0.57	0.701571	0.666667	0.846154
1056	Atherosclerosis	prevalent	met	7	0.796542	0.806703	0.794521	0.58	0.701571	0.67052	0.835165
1057	Atherosclerosis	prevalent	met	8	0.811223	0.828352	0.810811	0.6	0.717277	0.689655	0.846154
1058	Atherosclerosis	prevalent	met	9	0.810183	0.82044	0.813333	0.61	0.722513	0.697143	0.846154
1059	Atherosclerosis	prevalent	met	10	0.810142	0.820659	0.813333	0.61	0.722513	0.697143	0.846154
1060	Atherosclerosis	prevalent	met	11	0.816178	0.81989	0.815789	0.62	0.727749	0.704545	0.846154
1061	Atherosclerosis	prevalent	met	12	0.812059	0.818681	0.824324	0.61	0.727749	0.701149	0.857143
1062	Atherosclerosis	prevalent	met	13	0.814057	0.818571	0.824324	0.61	0.727749	0.701149	0.857143
1063	Atherosclerosis	prevalent	met	14	0.824355	0.824396	0.818182	0.63	0.732984	0.711864	0.846154
1064	Atherosclerosis	prevalent	met	15	0.825415	0.828132	0.818182	0.63	0.732984	0.711864	0.846154
1065	Atherosclerosis	prevalent	met	16	0.826414	0.831538	0.815789	0.62	0.727749	0.704545	0.846154
1066	Atherosclerosis	prevalent	met	17	0.814506	0.826154	0.826667	0.62	0.732984	0.708571	0.857143
1067	Atherosclerosis	prevalent	met	18	0.824151	0.832308	0.826667	0.62	0.732984	0.708571	0.857143
1068	Atherosclerosis	prevalent	met	19	0.823437	0.832088	0.826667	0.62	0.732984	0.708571	0.857143
1069	Atherosclerosis	prevalent	met	20	0.787855	0.795055	0.779221	0.6	0.701571	0.677966	0.813187
1070	Atherosclerosis	prevalent	met	21	0.7902	0.79956	0.782051	0.61	0.706806	0.685393	0.813187
1071	Atherosclerosis	prevalent	met	22	0.828861	0.847802	0.802469	0.65	0.732984	0.718232	0.824176
1072	Atherosclerosis	prevalent	met	23	0.825517	0.848571	0.804878	0.66	0.73822	0.725275	0.824176
1073	Atherosclerosis	prevalent	met	24	0.804616	0.823187	0.785714	0.66	0.727749	0.717391	0.802198
1074	Atherosclerosis	prevalent	met	25	0.8048	0.823077	0.785714	0.66	0.727749	0.717391	0.802198
1075	Atherosclerosis	prevalent	met	26	0.804678	0.823187	0.785714	0.66	0.727749	0.717391	0.802198
1076	Atherosclerosis	prevalent	met	27	0.804922	0.823297	0.785714	0.66	0.727749	0.717391	0.802198
1077	Atherosclerosis	prevalent	met	28	0.805983	0.823956	0.783133	0.65	0.722513	0.710383	0.802198
1078	Atherosclerosis	prevalent	met	29	0.805942	0.823956	0.783133	0.65	0.722513	0.710383	0.802198
1079	Atherosclerosis	prevalent	met	30	0.846988	0.839231	0.816092	0.71	0.764398	0.759358	0.824176

## Sheet: Genomics
Supplementary table 2: Summary of the results
	Disease	Model	Data	AUC_train	AUC_test	precision	recall	accuracy	f1_score	specificity
0	CD	incident	gen	0.622386	0.621653	0.598063	0.590909	0.599287	0.594465	0.607565
1	CD	prevalent	gen	0.682847	0.704858	0.653465	0.598187	0.640483	0.624606	0.682779
2	UC	incident	gen	0.586081	0.546141	0.543092	0.516255	0.53183	0.529333	0.548038
3	UC	prevalent	gen	0.602819	0.60085	0.601073	0.530806	0.571311	0.563758	0.615517
4	RA	incident	gen	0.528588	0.536263	0.544529	0.441692	0.529935	0.487749	0.620562
5	RA	prevalent	gen	0.560386	0.559126	0.552265	0.503175	0.541801	0.526578	0.581433
6	PSO	incident	gen	0.613462	0.604409	0.580586	0.525705	0.567772	0.551784	0.610875
7	PSO	prevalent	gen	0.666383	0.68185	0.642599	0.609589	0.639594	0.625659	0.668896
8	SLE	incident	gen	0.594369	0.547754	0.60241	0.406504	0.522523	0.485437	0.666667
9	SLE	prevalent	gen	0.608457	0.548476	0.58	0.508772	0.570175	0.542056	0.631579
10	COPD	incident	gen	0.60163	0.604557	0.574549	0.581633	0.570953	0.578069	0.560043
11	COPD	prevalent	gen	0.625269	0.639338	0.640333	0.534722	0.596892	0.582781	0.666023
12	obesity	incident	gen	0.568179	0.566936	0.540702	0.590478	0.545603	0.564495	0.500954
13	obesity	prevalent	gen	0.515405	0.499667	0.52381	0.321559	0.502497	0.398491	0.692702
14	T2D	incident	gen	0.677433	0.671005	0.620922	0.644103	0.62657	0.6323	0.609142
15	T2D	prevalent	gen	0.680959	0.658445	0.613469	0.633333	0.616321	0.623243	0.599235
16	Atherosclerosis	incident	gen	0.526424	0.491993	0.503448	0.408735	0.491991	0.451174	0.578947
17	Atherosclerosis	prevalent	gen	0.558506	0.495644	0.521429	0.486667	0.52	0.503448	0.553333
