# Supplementary material for: An interactive atlas of genomic, proteomic, and metabolomic biomarkers promotes the potential of proteins to predict complex diseases
Source: Sci Rep. 2024 Jun 3;14:12710. doi: 10.1038/s41598-024-63399-9 (PMC11148091; doi:10.1038/s41598-024-63399-9)
Supplement: Supplementary file 3 — Supplementary Table 3. [file 41598_2024_63399_MOESM3_ESM.csv]

Supplementary table 3: SNP list for each disease
The following table shows SNP lists for each PRS and each disease
Rheumatoid arthritis
SNP	effect_allele	effect_weight
rs12140275	T	-0.11653381625595151
rs187786174	A	-0.13926206733350766
rs2105325	A	0.10436001532424286
rs2228145	C	0.0769610411361284
rs2301888	A	0.12221763272424911
rs2476601	A	0.5933268452777344
rs28411352	T	0.11332868530700327
rs6679677	A	0.6830968447064438
rs10175798	G	0.08617769624105241
rs10209110	T	-0.10536051565782628
rs11571302	T	0.131028262406404
rs11676922	T	0.11332868530700327
rs13426947	A	0.13976194237515863
rs1858037	A	0.11332868530700327
rs1980422	C	0.11332868530700327
rs34695944	C	0.11332868530700327
rs6715284	G	0.131028262406404
rs6732565	G	0.0769610411361284
rs934734	A	-0.12783337150988489
rs13315591	C	0.25464221837358075
rs3806624	G	-0.08338160893905101
rs4452313	T	0.08617769624105241
rs73081554	T	0.16551443847757333
rs9826828	A	0.35065687161316933
rs11933540	C	0.13976194237515863
rs13119723	G	-0.11653381625595151
rs13142500	C	0.09531017980432493
rs2561477	A	-0.12783337150988489
rs6859219	A	-0.2484613592984996
rs1571878	C	0.1570037488096647
rs17264332	G	0.1823215567939546
rs2233424	T	0.23111172096338664
rs2234067	A	0.13976194237515863
rs2451258	C	0.10436001532424286
rs9372120	G	0.09531017980432493
rs9378815	G	0.09531017980432493
rs10488631	C	0.17395330712343798
rs4272	G	0.09531017980432493
rs67250450	C	0.08617769624105241
rs1516971	C	0.11332868530700327
rs2736337	C	0.10436001532424286
rs678347	G	0.0769610411361284
rs998731	T	-0.07257069283483537
rs10985070	C	0.0769610411361284
rs11574914	A	0.13976194237515863
rs10795791	G	0.08617769624105241
rs12413578	T	0.1823215567939546
rs12764378	A	0.131028262406404
rs2275806	G	0.10436001532424286
rs2671692	G	0.0769610411361284
rs3824660	C	0.0769610411361284
rs6479800	C	0.10436001532424286
rs793108	T	0.06765864847381486
rs947474	G	0.10436001532424286
rs10790268	A	-0.13926206733350766
rs138193887	G	0.1906203596086497
rs4409785	C	0.10436001532424286
rs73013527	C	-0.09431067947124129
rs968567	T	0.10436001532424286
rs10774624	G	0.08617769624105241
rs773125	G	0.08617769624105241
rs9603616	T	0.10436001532424286
rs1950897	C	0.09531017980432493
rs3783782	A	0.14842000511827322
rs8026898	A	0.14842000511827322
rs8032939	C	0.1570037488096647
rs13330176	T	0.11332868530700327
rs4780401	G	0.06765864847381486
rs1877030	T	0.10436001532424286
rs72634030	A	0.11332868530700327
rs2469434	C	0.058268908123975824
rs8083786	G	0.131028262406404
rs147622113	T	0.3852624007906449
rs34536443	C	0.37843643572024505
rs4239702	T	-0.15082288973458366
rs11203203	A	0.10436001532424286
rs2834512	A	-0.15082288973458366
rs11089637	C	0.0769610411361284
rs909685	T	-0.11653381625595151
Ulcerative Colities
SNP	effect_allele	effect_weight
rs199886862	C	6.463268e-04
rs10917536	T	2.269868e-02
rs1004819	A	7.220394e-02
rs12756855	G	2.926118e-02
rs3753959	T	2.162301e-02
rs2907	G	8.494316e-03
rs7076156	G	3.068816e-02
rs7078219	A	-1.137841e-02
rs2736911	T	-8.768954e-03
rs41411848	C	2.551139e-03
rs4509745	T	8.472918e-03
rs7113279	G	-7.571123e-03
rs2155219	T	6.186673e-03
rs10891349	C	1.942896e-03
rs12823100	A	8.617751e-03
rs2708381	T	2.965981e-02
rs7134599	A	1.884807e-02
rs11615979	T	2.261271e-02
rs17084983	G	2.391972e-03
rs76927863	C	-1.700926e-02
rs11633613	A	2.631243e-02
rs12898397	C	1.284345e-02
rs2106673	G	3.765729e-03
rs12928220	G	3.797287e-03
rs11640138	A	2.708378e-02
rs480400	G	2.339599e-03
rs3826192	T	6.433691e-04
rs2550733	G	2.321702e-02
rs8522	G	5.732056e-03
rs11650083	A	1.668764e-02
rs2289629	A	4.337577e-02
rs7220138	G	-5.260038e-03
rs4794487	C	-3.566721e-03
rs6503870	T	-4.448450e-03
rs1701497	G	-1.041265e-03
rs8097892	T	-8.261822e-04
rs748039	T	2.892130e-02
rs689164	T	6.560832e-03
rs3865452	C	-6.012784e-03
rs3745540	G	-1.141078e-03
rs7256349	A	3.737926e-02
rs908275	G	2.435959e-03
rs2195493	G	-3.530903e-03
rs13017599	A	3.044690e-03
rs1052161	A	-1.698457e-03
rs61748245	T	3.490750e-03
rs10165504	T	1.717680e-03
rs11467417	A	-1.946980e-03
rs625372	C	1.131159e-03
rs4911223	A	3.693801e-03
rs2424922	C	1.270534e-02
rs3810483	C	-2.325997e-02
rs2403909	G	-1.391205e-02
rs2849997	T	5.209484e-03
rs2269169	C	3.710994e-03
rs28502153	A	1.380331e-04
rs5760301	A	5.828066e-03
rs2069235	A	4.187244e-03
rs6971	G	2.542878e-03
rs5771069	G	2.361454e-02
rs3197999	A	4.262913e-02
rs7633797	G	4.030405e-03
rs6776064	C	2.357364e-03
rs1004861	T	1.849744e-03
rs12711093	C	1.389475e-02
rs62333013	G	-1.415437e-02
rs3775291	T	6.930400e-04
rs267939	T	-2.610704e-02
rs353366	T	7.407419e-03
rs6595440	C	5.290795e-03
rs1050152	T	1.850025e-02
rs254560	A	8.140601e-03
rs244903	A	-1.509352e-02
rs9358799	T	-4.959108e-03
rs2857766	C	3.119091e-04
rs916568	T	1.814972e-02
rs41521946	T	2.932446e-03
rs605777	T	-9.262025e-03
rs798489	T	-1.950130e-02
rs6460967	C	6.805658e-03
rs3847010	C	-1.263083e-03
rs71689664	G	4.097312e-03
rs2108225	A	-7.447466e-03
rs2004640	T	4.234030e-02
rs2617045	T	-9.617560e-03
rs8192879	T	7.783298e-03
rs180223	G	-1.607440e-02
rs4538	T	-5.445203e-06
rs7869592	C	2.449763e-02
rs7861755	T	1.140047e-02
rs10511714	G	-1.355591e-03
rs2378757	C	-8.974536e-04
rs4246905	C	2.136214e-02
rs4077515	T	1.056138e-02
Crohns Disease
SNP	effect_allele	effect_weight
rs7547573	C	-2.089718e-02
rs111610597	GC	-4.359540e-03
rs10917536	T	6.470930e-03
rs10798802	C	-6.271426e-04
rs3816989	A	2.810409e-02
rs4656077	A	-1.596666e-02
rs6583061	T	2.584842e-02
rs4745	T	-7.851062e-03
rs606149	T	1.500209e-03
rs3024493	A	5.912318e-02
rs12026061	T	1.359523e-02
rs7098278	C	2.491599e-02
rs2505323	G	-1.566740e-02
rs2170132	C	-2.939433e-03
rs10761659	G	5.223193e-02
rs11557865	C	3.520102e-03
rs11191770	C	-1.643219e-03
rs9633665	C	-4.823129e-03
rs96489	G	1.230966e-02
rs7927138	T	-1.790528e-02
rs3107275	T	-4.448428e-03
rs34846253	A	-1.634590e-02
rs11231397	G	-1.301689e-02
rs3750965	G	8.052716e-03
rs612040	A	1.260541e-03
rs1833490	G	-5.283367e-03
rs1872765	T	-1.168508e-02
rs15818	G	1.270563e-02
rs4268525	C	-3.283465e-02
rs10849482	A	-1.739146e-02
rs3736185	T	-3.150226e-03
rs11564148	A	-5.472003e-02
rs73116325	T	3.365579e-03
rs111516934	T	-1.048363e-02
rs3764147	G	3.702436e-02
rs7984827	G	-1.324483e-02
rs80334560	C	2.609265e-02
rs2275591	C	-1.256728e-02
rs2275462	G	-1.689521e-02
rs8006817	A	1.454838e-02
rs6115	A	-3.565732e-02
rs2572175	C	-3.458098e-03
rs7183386	T	-9.281096e-03
rs34097458	A	-1.807139e-02
rs28700077	G	6.492450e-03
rs1054645	A	-5.045579e-03
rs7188622	A	-4.668926e-03
rs55650867	T	7.571071e-03
rs2230429	G	5.219729e-03
rs2066842	T	1.204601e-01
rs7499011	A	1.724802e-02
rs35159887	A	8.519518e-03
rs66948451	G	9.593844e-04
rs2469798	C	1.583865e-04
rs78612176	T	-1.755454e-03
rs322937	C	3.279921e-03
rs181533	C	2.433334e-03
rs2472693	G	-3.323312e-02
rs11650702	C	1.575079e-03
rs11078928	C	3.255798e-02
rs767325	C	-1.173242e-02
rs1822381	C	-9.541806e-03
rs35012773	T	-1.005636e-02
rs1658180	C	-1.086239e-03
rs2298544	C	-1.721118e-03
rs12456416	G	8.374721e-03
rs55855238	C	9.389034e-03
rs11660621	T	1.779523e-02
rs2075710	T	7.829264e-02
rs745961	G	3.311784e-02
rs6509088	T	7.325236e-03
rs34436714	A	4.635057e-02
rs16867274	G	9.695431e-04
rs7601971	C	-2.104752e-02
rs4665855	A	-1.738092e-02
rs7562766	C	-7.681776e-03
rs10198193	C	1.076554e-02
rs721048	A	7.125806e-02
rs895497	G	-9.169443e-03
rs4603824	C	1.885197e-03
rs55676907	T	5.438756e-03
rs2276611	A	-1.289359e-02
rs13006529	A	-2.474637e-02
rs2241880	G	3.999981e-02
rs214830	C	-3.139381e-02
rs2245220	T	3.181805e-02
rs7508949	G	1.878797e-02
rs6073286	A	-1.075626e-02
rs3810483	C	-1.620285e-02
rs1297265	G	-2.682369e-02
rs1009164	T	-1.270867e-02
rs406418	A	1.158396e-02
rs34221567	T	3.120690e-02
rs7290488	T	-2.319215e-02
rs136029	A	2.462868e-02
rs11718898	C	8.594025e-03
rs3853720	G	3.256172e-02
rs2073495	G	-2.302356e-03
rs6778655	A	6.305007e-03
rs4679392	G	-1.834467e-02
rs12638625	C	5.918106e-03
rs7639705	G	5.394545e-03
rs419315	T	-1.169685e-02
rs2285789	T	2.654557e-03
rs4861358	T	3.268719e-02
rs2074379	A	-7.409070e-03
rs13121941	T	2.787323e-04
rs6810921	G	-2.246108e-02
rs13150477	A	3.077759e-03
rs10474906	T	-2.746857e-03
rs1187491	T	-2.322690e-02
rs353366	T	1.192650e-02
rs3857395	T	-8.685778e-03
rs2549794	T	-1.050255e-02
rs10520079	A	1.643833e-02
rs2161368	C	9.756798e-03
rs56839110	T	1.023618e-02
rs2853926	G	1.496410e-03
rs75730897	A	-1.810827e-02
rs56062535	A	5.902411e-03
rs1382647	T	2.395988e-03
rs486002	C	3.986844e-03
rs6461378	T	2.152810e-02
rs9690195	T	1.241275e-02
rs3763505	A	-5.931373e-02
rs10276619	A	4.678670e-02
rs482308	A	-9.685964e-03
rs2004640	T	1.910301e-02
rs2128130	T	3.360058e-03
rs11990425	T	-1.986528e-03
rs4599795	T	3.728338e-04
rs3735887	T	-2.113835e-02
rs13281279	G	3.840017e-02
rs636922	C	-8.494757e-03
rs7861755	T	1.286826e-03
rs10970183	T	4.863212e-03
rs10821128	C	-7.170755e-02
rs10817447	A	6.459611e-03
rs1524125	T	-8.687057e-03
rs10781510	A	9.581563e-03
Systemic Lupus Erythematous
SNP	effect_allele	effect_weight
rs2476601	A	0.26236426446749106
rs1801274	G	0.10436001532424286
rs2205960	A	0.29266961396282004
rs3024505	A	0.29266961396282004
rs7579944	G	0.131028262406404
rs6740462	C	0.01980262729617973
rs2111485	G	0.1570037488096647
rs11889341	A	0.5187937934151675
rs6445975	C	0.1570037488096647
rs1132200	G	0.23901690047049992
rs564799	G	0.1823215567939546
rs10028805	G	0.1906203596086497
rs907715	G	0.058268908123975824
rs7726414	G	0.009950330853168092
rs6889239	G	0.27763173659827955
rs17603856	A	0.058268908123975824
rs11755393	G	0.23901690047049992
rs597325	G	0.0769610411361284
rs6568431	A	0.1570037488096647
rs6932056	G	0.6043159668533296
rs4917014	A	0.2468600779315258
rs73366469	G	0.5481214085096876
rs2070197	G	0.62057648772511
rs2736340	A	0.2468600779315258
rs7829816	A	0.04879016416943205
rs1966115	A	0.06765864847381486
rs877819	A	0.02955880224154443
rs4963128	G	0.2700271372130602
rs2732552	G	0.14842000511827322
rs10774625	A	0.16551443847757333
rs1059312	G	0.26236426446749106
rs9652601	G	0.23901690047049992
rs34572943	A	0.412109650826833
rs1170427	C	0.1570037488096647
rs2941509	A	0.371563556432483
rs2304256	C	0.3074846997479607
rs11697848	A	0.01980262729617973
rs7444	G	0.19885085874516517
rs2941509	A	0.37
Psoriasis
SNP	effect_allele	effect_weight
rs7524364	A	0.11
rs10794648	T	-0.18
rs113935720	T	0.36
rs34517439	A	0.17
rs4845453	C	0.18
rs3900909	C	-0.09
rs35194171	A	0.16
rs17715343	C	0.31
rs13080782	A	-0.12
rs1707602	T	-0.1
rs28512356	C	0.1
rs112768831	A	-0.12
rs27044	C	-0.15
rs1295685	A	-0.18
rs74817271	A	0.48
rs9504361	A	0.1
rs7748720	A	0.16
rs13200483	A	1.15
rs9481169	T	0.37
rs582757	T	-0.18
rs11767350	A	0.1
rs11795343	T	0.11
rs10816610	A	0.1
rs2944542	C	-0.08
rs2459446	T	-0.11
rs1108618	A	0.11
rs61871342	A	-0.1
rs2510066	C	0.1
rs4561177	A	0.13
rs61907765	T	0.13
rs11053802	T	0.1
rs57137641	A	-0.35
rs11065979	T	0.08
rs11059675	A	0.09
rs73183592	A	-0.2
rs4942358	A	-0.1
rs9513593	A	-0.11
rs2145623	C	0.15
rs79470265	C	-0.12
rs28624578	T	0.16
rs413024	A	0.12
rs28998802	A	0.22
rs8070763	T	-0.11
rs55823223	A	0.13
rs559406	T	-0.09
rs565903	C	-0.1
rs34536443	C	-0.68
rs492602	A	-0.11
rs6067284	A	-0.16
rs17812953	T	-0.1
rs5754387	C	0.13
COPD
rsID	effect_allele	effect_weight
rs3829740	C	-2.669269e-04
rs11492279	T	-4.433361e-03
rs697677	T	-6.754608e-03
rs7535752	T	-1.338863e-02
rs6667720	T	1.971303e-02
rs2992755	G	1.243075e-02
rs4320729	T	-2.075542e-03
rs6672420	T	5.100707e-03
rs1138294	A	2.220437e-02
rs668556	C	-1.849765e-03
rs2842185	T	1.196081e-02
rs443751	C	3.802319e-05
rs778388	A	-5.193765e-03
rs2064423	A	-8.931466e-04
rs57008465	G	-7.312307e-03
rs3896178	A	4.486449e-04
rs12030322	A	-6.131208e-03
rs6664120	T	6.478360e-03
rs10890099	G	-9.087814e-04
rs11356964	G	-1.255626e-02
rs1999511	A	-1.065644e-03
rs4503333	A	-7.821328e-03
rs1342701	G	1.563348e-02
rs11205303	C	2.061814e-02
rs4745	T	-1.681566e-02
rs2744665	G	1.942439e-03
rs12040910	C	1.139557e-02
rs10798035	G	6.720888e-03
rs3845551	A	8.253130e-03
rs12732681	G	5.219497e-03
rs2820312	A	9.347253e-03
rs35309576	C	1.052214e-02
rs72735199	A	-1.470296e-02
rs2306120	G	3.852695e-03
rs7533157	G	-7.284273e-03
rs10864658	T	6.056996e-04
rs1111249	G	-1.996645e-03
rs3795677	A	-9.507650e-03
rs12354015	A	-6.246877e-04
rs58767016	A	7.983135e-04
rs10904009	G	4.083741e-03
rs3765520	T	1.294332e-02
rs7089656	G	-1.431075e-03
rs11008186	A	-1.570838e-02
rs2060560	T	1.240307e-03
rs10824879	G	2.288250e-03
rs10821926	C	1.353906e-02
rs11202932	C	5.811128e-04
rs2482583	C	1.155974e-02
rs7073243	A	2.230174e-03
rs10886318	G	-8.332993e-03
rs2936543	T	2.820012e-03
rs7081359	T	5.289249e-03
rs4342945	C	-1.070986e-04
rs4880433	T	3.608424e-03
rs55813014	C	-4.014681e-02
rs11310407	A	-7.045318e-03
rs757110	A	1.157204e-03
rs7936382	A	-9.869752e-03
rs4757627	A	-3.079435e-03
rs2271001	G	1.404341e-02
rs10741880	T	1.070686e-02
rs4923249	C	6.041749e-03
rs322614	A	2.776909e-03
rs74718371	T	-1.655690e-02
rs1467166	T	2.554856e-04
rs3729986	T	1.892874e-03
rs1966836	G	-3.161830e-03
rs2074225	T	-6.296776e-03
rs10897158	C	3.404890e-04
rs174601	T	-3.319939e-03
rs12366105	C	4.495638e-03
rs1052030	C	-9.842157e-03
rs555586	T	9.494531e-03
rs3824874	G	-9.320200e-05
rs12224337	A	1.844907e-03
rs659040	A	-2.153217e-02
rs11604671	A	-4.124860e-03
rs34632468	C	-1.307936e-02
rs2276065	C	-2.921631e-03
rs496248	A	-9.172935e-05
rs11220236	C	2.787895e-03
rs10848546	A	-6.589991e-03
rs740842	A	-1.010760e-02
rs1129649	C	1.025570e-02
rs7315498	T	1.845362e-02
rs1600	C	9.181355e-03
rs754012	C	-6.387173e-04
rs1473008	A	6.466029e-03
rs1129406	T	2.178986e-03
rs4768934	T	5.387337e-03
rs2852464	C	-9.084292e-04
rs11170183	A	-5.033953e-04
rs2229357	A	4.596023e-03
rs1185244	T	1.650274e-02
rs1904566	C	-2.437387e-02
rs4913427	C	-1.907888e-03
rs159853	T	6.100146e-03
rs3812813	C	2.523609e-03
rs987044	G	-3.618130e-03
rs1169081	T	-1.199677e-02
rs7327207	G	1.557751e-03
rs431712	A	-2.001078e-03
rs12184618	G	-6.749915e-03
rs7990334	C	2.619319e-03
rs1022960	C	2.566608e-03
rs7984588	G	-7.134182e-03
rs12876018	G	1.988067e-02
rs869913	T	4.664987e-03
rs6602901	T	-2.032418e-03
rs8005245	C	1.330306e-03
rs3825584	A	-1.174505e-02
rs1958387	T	-3.369062e-03
rs1255284	C	2.702963e-04
rs17563	G	-1.264311e-02
rs6573104	C	-3.332351e-03
rs709976	C	-6.578357e-03
rs749271	G	-7.132349e-03
rs734028	C	3.588825e-03
rs2041073	C	1.865019e-03
rs2270074	C	1.496826e-02
rs6574566	A	3.632633e-03
rs4905081	A	6.749398e-03
rs11160134	T	1.368464e-03
rs17747633	G	1.826828e-03
rs4924618	T	1.507317e-03
rs532598	A	-7.539416e-03
rs640063	C	-8.993124e-03
rs57809907	A	-3.044406e-03
rs12899193	T	3.595529e-03
rs11637530	T	-3.187650e-03
rs12901234	C	1.341962e-03
rs8024644	C	-9.407866e-04
rs79463888	T	8.895706e-04
rs3812908	C	4.634693e-03
rs13180	T	2.316195e-02
rs569207	T	-2.806388e-02
rs16969968	A	6.212006e-02
rs938682	A	9.097009e-03
rs12914385	T	1.783163e-04
rs4887212	C	-1.762979e-03
rs7171375	T	-7.987219e-03
rs4965422	C	-1.187543e-03
rs6597	G	9.182073e-04
rs1135210	G	1.945688e-03
rs1078903	C	2.032399e-03
rs1139652	C	-7.662066e-03
rs1273387	G	6.145358e-04
rs1548852	A	9.958164e-03
rs111285796	TTCTGCCAGA	-6.158743e-03
rs4787763	C	-6.938541e-03
rs749670	G	-7.864426e-03
rs2884737	C	-2.887677e-02
rs7191331	A	-7.380662e-03
rs6979	G	-3.169857e-03
rs8057004	G	1.011509e-02
rs7198936	C	6.997313e-03
rs11150240	A	-3.224700e-04
rs8057014	G	3.392963e-03
rs7215121	A	1.966377e-02
rs4985639	A	-1.272258e-02
rs3826543	C	1.184747e-02
rs2240553	G	-1.527710e-02
rs7209715	G	-7.921777e-03
rs225209	G	-7.663875e-03
rs2951668	T	7.341089e-03
rs11078928	C	-3.281912e-03
rs7502233	A	9.477498e-03
rs34223321	A	1.034831e-02
rs4796604	C	5.196129e-03
rs62063786	A	4.119607e-03
rs5820737	C	-8.822604e-03
rs603769	G	-1.523526e-02
rs741071	C	3.309833e-03
rs11652016	C	-5.456140e-03
rs17746153	G	2.286876e-03
rs7209850	C	9.702935e-03
rs2612091	T	-9.314830e-03
rs893659	C	4.802707e-03
rs607230	C	-2.826560e-03
rs7235992	C	1.004498e-03
rs3819110	C	-1.261754e-03
rs892586	A	8.191591e-03
rs62100766	T	1.523494e-02
rs62093606	T	1.500558e-03
rs2240158	T	-5.609207e-03
rs3760994	A	-7.071621e-05
rs1833777	C	-2.323100e-03
rs16980187	T	-8.179635e-03
rs10417614	C	-6.356708e-03
rs2070132	A	-1.076000e-02
rs201538611	A	9.976007e-03
rs268687	C	-1.212941e-02
rs2231940	C	1.891528e-02
rs407731	T	-7.338053e-03
rs4420638	G	-1.615837e-03
rs5167	G	-3.131823e-03
rs3217319	C	-1.661876e-03
rs11669029	A	-1.332864e-03
rs12971951	C	-1.053291e-02
rs618835	G	-4.561914e-03
rs73069619	A	-1.468448e-02
rs34136271	G	-1.700883e-02
rs3752109	T	-3.840342e-04
rs346835	T	-1.091840e-03
rs10206877	C	-3.665002e-03
rs10198628	G	1.540553e-02
rs679899	A	1.416091e-02
rs1554268	T	1.010108e-02
rs12373752	G	4.078828e-03
rs62132794	C	1.244495e-02
rs1464005	A	1.225322e-03
rs232572	T	4.149818e-03
rs55714450	A	-3.331994e-03
rs7588962	A	-3.134068e-04
rs12464983	G	-7.440197e-03
rs1864492	C	6.696869e-03
rs6547035	A	6.565864e-04
rs10901	T	6.297183e-03
rs11890918	T	-4.227547e-03
rs6748333	A	9.224902e-04
rs3811040	G	7.970587e-03
rs4849478	T	4.755991e-04
rs10204009	G	3.277214e-03
rs56239078	G	-1.983436e-03
rs4145309	A	8.007243e-03
rs12464424	C	3.449020e-03
rs13028571	G	6.499312e-03
rs1025125	G	-8.987623e-04
rs12477430	G	-6.599461e-03
rs13003744	G	-5.264642e-03
rs10931715	A	-9.336836e-04
rs72932557	T	-5.430339e-03
rs1990809	T	1.332269e-03
rs16839275	A	-1.203500e-02
rs60725628	A	-8.169792e-03
rs1048603	A	-4.260591e-03
rs1500481	C	-1.558747e-03
rs6753212	G	6.689915e-03
rs1106639	A	-7.455295e-03
rs11467417	A	1.740773e-02
rs11700048	C	-2.684610e-04
rs969784	C	4.007418e-03
rs3180370	G	-1.495396e-02
rs35938148	T	-5.175870e-03
rs6115458	G	1.245892e-03
rs6066084	A	-1.055247e-02
rs2823610	C	5.158949e-03
rs9975554	A	3.769744e-03
rs2178943	C	-1.531416e-03
rs10854308	A	-6.937780e-04
rs2833970	C	-3.977698e-03
rs2836916	C	-2.899212e-03
rs490561	A	9.308300e-03
rs5992590	T	1.782238e-02
rs74686301	C	5.119919e-03
rs55646570	G	6.411211e-03
rs2284051	T	6.213029e-04
rs5766724	G	-1.411273e-03
rs11547731	C	-2.015794e-03
rs9875738	A	9.288455e-04
rs55719233	G	8.818342e-03
rs13069083	C	-1.990625e-03
rs57573786	C	6.575300e-03
rs6550859	A	-1.152803e-02
rs7372959	G	1.541993e-02
rs3732378	A	-4.496222e-03
rs17637178	A	-8.683904e-03
rs17058639	T	-1.968170e-03
rs73093445	A	-1.192062e-02
rs9836971	A	-1.664835e-05
rs3772915	G	-3.019910e-03
rs1384309	A	-3.744241e-03
rs35719757	G	-8.719991e-04
rs80220955	C	-2.063048e-02
rs35256223	C	-6.919857e-03
rs3749314	G	7.210769e-04
rs10933973	A	1.913619e-02
rs4688023	T	8.124680e-03
rs1127030	C	5.694135e-03
rs1052618	G	1.611073e-02
rs12632566	C	2.395987e-03
rs1003995	A	-6.337114e-03
rs3817672	T	6.897636e-03
rs3205525	A	-9.879152e-04
rs4450871	G	8.930645e-03
rs13101368	T	8.538473e-04
rs28440848	G	-4.645034e-03
rs13146907	G	-2.664209e-03
rs58297917	A	-3.101646e-03
rs1481255	G	-5.471819e-03
rs11250	A	1.033751e-02
rs6823734	G	-2.618815e-03
rs1128864	T	-1.272960e-02
rs3762827	A	8.700619e-03
rs7436937	A	1.793804e-04
rs34712979	A	1.724674e-02
rs2122511	C	-1.539756e-03
rs7683061	T	2.255536e-03
rs6534554	G	-1.175156e-02
rs706345	G	-2.076886e-03
rs797090	G	-1.306558e-02
rs6537293	G	-6.217106e-04
rs1828591	G	-4.713604e-02
rs13146272	A	3.108717e-03
rs2637777	C	-1.092365e-03
rs2943777	G	5.026494e-03
rs6885856	A	-2.114268e-04
rs72736836	T	-2.267781e-03
rs6897932	T	-9.016491e-03
rs4869479	G	-4.810616e-03
rs62372133	G	-1.347612e-02
rs4700597	A	3.826001e-03
rs754567	G	-1.174685e-02
rs13182512	T	2.368535e-04
rs395668	G	1.035553e-02
rs62372209	C	-3.972460e-03
rs12659754	C	-2.193776e-03
rs2662459	A	1.758907e-03
rs250303	G	-1.753293e-03
rs2585197	T	-6.829438e-04
rs31517	C	8.166649e-04
rs1061837	A	1.094455e-03
rs978012	C	2.718303e-04
rs4705002	T	-7.676746e-03
rs1422795	C	1.236792e-02
rs1363627	G	5.882803e-03
rs12518248	C	-4.215109e-03
rs7379817	C	7.953529e-03
rs12200432	C	1.569877e-03
rs9358799	T	3.854000e-03
rs1046089	A	1.011757e-02
rs984778	T	9.117112e-03
rs3830127	T	-2.209656e-02
rs12665556	A	9.275618e-03
rs874808	A	4.599678e-03
rs2180314	G	1.083462e-03
rs4710457	T	-9.018293e-03
rs624851	G	-2.194373e-03
rs237025	A	1.341718e-02
rs7349925	A	-6.595510e-04
rs851995	T	1.698386e-02
rs9458957	A	-2.468622e-02
rs9719231	T	-2.365859e-03
rs1802683	G	4.378787e-04
rs2243563	A	1.262692e-03
rs2243620	G	1.359823e-02
rs10226522	C	1.571889e-03
rs3173615	G	1.658995e-02
rs17349832	A	3.535524e-03
rs2214326	A	4.899253e-03
rs3114719	G	5.303336e-04
rs16874653	G	-6.377927e-04
rs10226228	G	8.571097e-03
rs324981	T	-4.847797e-03
rs12702025	G	-7.895920e-04
rs35663812	G	-9.173434e-03
rs3763505	A	1.248425e-03
rs1880738	T	2.923085e-03
rs4717530	G	3.996271e-03
rs7779790	T	-9.551257e-03
rs201985028	C	-1.310289e-02
rs4730345	A	4.408084e-03
rs6465353	G	-3.657799e-03
rs6967593	T	-2.252211e-03
rs1034591	A	-4.096305e-04
rs798949	C	4.724828e-03
rs17169357	A	5.541930e-04
rs205774	A	6.664876e-03
rs6464465	G	-9.554570e-04
rs2302147	G	-3.484787e-03
rs77185864	T	3.094256e-03
rs3020246	T	-5.993676e-03
rs6601691	G	-7.363916e-03
rs568927	C	-2.622326e-03
rs6601523	A	-5.253682e-03
rs11776767	C	-5.217894e-03
rs4841452	G	-1.114764e-03
rs11250099	G	-3.143847e-03
rs11774569	C	-1.050844e-03
rs2248325	G	-1.198496e-02
rs11998678	T	9.030813e-03
rs7004456	C	6.172435e-03
rs2597381	A	-1.426633e-02
rs7013899	C	8.232260e-03
rs2096474	A	-5.392433e-03
rs4739739	G	6.115805e-03
rs1496532	T	1.631565e-02
rs10105178	G	3.157249e-03
rs6468688	A	3.726759e-03
rs2219898	C	1.035300e-02
rs2293889	G	7.057604e-03
rs4871827	A	3.372383e-03
rs4870723	C	6.964248e-03
rs4598297	T	-6.781592e-03
rs35187845	T	1.122404e-02
rs1412425	C	-7.734700e-04
rs191006	T	2.559099e-03
rs4112791	C	-4.594942e-03
rs507882	C	-3.924324e-04
rs3730386	C	1.699529e-02
rs13301425	A	2.779660e-03
rs11788210	T	-2.416767e-03
rs7040848	A	-2.193526e-03
rs4837952	A	-4.161536e-03
rs7873859	C	-4.429491e-03
rs17611	T	1.630266e-02
rs10986468	T	-1.636370e-02
rs1129	T	3.510514e-03
rs7018617	T	2.619269e-03
rs11549266	T	-4.208768e-03
rs818059	G	1.002116e-02
rs103612	T	-8.735750e-03
rs1056899	C	6.690251e-03
rs7034930	A	-1.751491e-03
rs17578859	A	3.786954e-03
rs6567591	T	4.224764e-04
rs3752362	G	5.467364e-03
rs10521585	A	4.968502e-03
rs5961982	A	2.374266e-03
rs2073942	C	4.410909e-03
rs5979557	T	-2.664453e-05
rs6633114	A	4.303251e-03
rs5909213	C	-1.896064e-02
rs2301304	A	-2.621090e-03
rs5926057	G	1.555070e-03
rs2107306	T	2.117663e-03
rs2707164	T	-4.833007e-03
rs5944622	T	9.652828e-03
rs4243534	A	-1.452891e-02
rs5944317	T	2.445993e-03
rs5917471	T	-6.712102e-04
rs5964274	T	-5.206022e-03
rs5963706	A	5.677189e-05
rs5963764	A	7.538185e-04
rs5963844	A	4.369311e-03
rs5906782	G	-2.333137e-03
rs665542	A	5.271078e-03
rs241750	G	-1.333604e-02
rs5937159	T	-3.704218e-03
rs11539157	A	5.940496e-03
rs12843277	G	1.301593e-03
rs3088074	C	8.518301e-03
rs2227291	C	3.492835e-03
rs5967328	T	-3.151865e-03
rs12842818	G	2.267292e-04
rs6652393	A	1.801535e-02
rs6318	C	1.350724e-03
rs12857270	A	-2.246640e-02
rs6643973	G	1.253335e-03
rs5950474	T	7.112676e-04
rs6608682	C	-9.419642e-04
rs34592278	A	3.646192e-03
rs4509468	C	2.807144e-04
rs1293473	T	-3.512641e-03
rs17218338	C	1.353048e-03
rs5974912	A	8.531984e-03
rs653	C	-1.921347e-03
rs5930521	A	1.597510e-02
rs4830296	T	-1.450850e-03
rs12557773	A	-2.580501e-04
rs6636114	A	-3.556043e-03
rs17257797	A	1.541188e-03
rs991256	T	-8.293025e-03
rs5920352	C	-8.698560e-04
rs12007216	A	-6.763795e-04
rs5925408	G	-7.807179e-03
CVD
SNP	EA	BETA
rs4977574	A	0.1788
rs2891168	A	0.189
rs1333049	C	0.1879
rs55730499	T	0.337
rs186696265	T	0.5467
rs140570886	T	0.481
rs9349379	A	0.121
rs602633	T	0.112
rs12740374	T	0.124
rs6511720	T	0.136
rs7412	T	0.16
rs55791371	A	0.1157
rs7173743	T	0.0636
rs28451064	A	0.1083
rs6728861	A	0.1054
rs115654617	A	0.1179
rs72934535	T	0.128
rs2327429	T	0.0723
rs147555597	A	0.398
rs17465637	A	0.0817
rs11637783	T	0.074
rs6495335	T	0.0694
rs3184504	T	0.0742
rs974819	T	0.0674
rs1966248	A	0.076
rs35158675	A	0.0699
rs17114046	A	0.096
rs17465982	A	0.079
rs7137828	T	0.0643
rs2128739	A	0.074
rs17514846	A	0.0613
rs4634932	T	0.1286
rs2954029	A	0.0666
rs11591147	T	0.282
rs4932373	A	0.073
rs2107595	A	0.0752
rs11556924	T	0.062
rs1657346	C	0.0918
rs2246942	A	0.0706
rs1870634	T	0.06
rs6841581	A	0.0751
rs10793514	T	0.067
rs9515203	T	0.068
rs6842241	A	0.081
rs6743030	T	0.0565
rs1561198	T	0.0549
rs7692387	A	0.0643
rs6982502	T	0.0498
rs2166529	T	0.063
rs1412444	T	0.064
rs3918226	T	0.122
rs11057830	A	0.0821
rs28601761	C	0.06
rs507666	A	0.0734
rs17612693	A	0.079
rs4766578	A	0.059
rs1250229	T	0.0644
rs13131930	T	0.065
rs6544713	T	0.0549
rs2244608	A	0.0518
rs1169288	A	0.054
rs185244	T	0.0737
rs9337951	A	0.062
rs668948	A	0.063
rs246600	T	0.048
rs2487928	A	0.0546
rs4803455	A	0.0484
rs11617955	A	0.081
rs4773141	C	0.06
rs17228058	A	0.066
rs56062135	T	0.0655
rs170041	T	0.0469
rs4299376	T	0.057
rs515135	T	0.0555
rs72743461	A	0.0576
rs16986953	A	0.0812
rs2457480	A	0.106
rs8046696	T	0.0479
rs7500448	A	0.0557
rs8003602	T	0.0539
rs16948048	A	0.0534
rs2288874	T	0.0531
rs3732837	A	0.063
rs4845625	T	0.0448
rs12930452	A	0.052
rs62076439	T	0.048
rs789294	C	0.0642
rs7678555	A	0.056
rs2681492	T	0.0629
rs12866570	T	0.0828
rs3740390	T	0.0719
rs688359	A	0.0526
rs667920	T	0.0489
rs4888378	A	0.0439
rs12980942	A	0.0609
rs4593108	C	0.0627
rs964184	C	0.071
rs4678145	C	0.0639
rs12493885	C	0.074
rs10857147	A	0.0491
rs2895811	T	0.0442
rs7209460	T	0.053
rs73045269	T	0.07
rs2519093	T	0.0554
rs10841443	C	0.046
rs701145	T	0.072
rs17091891	T	0.0585
rs11204085	T	0.0432
rs11723436	A	0.0519
rs6909752	A	0.0442
rs147055617	A	0.088
rs6810798	A	0.06
rs15285	T	0.052
rs73015714	C	0.0593
rs57481061	C	0.061
rs11170820	C	0.097
rs7251815	T	0.0511
rs17843797	T	0.0679
rs11057840	A	0.067
rs644045	A	0.0413
rs71566846	T	0.0829
rs17416285	C	0.0669
rs1892094	T	0.0413
rs112941079	A	0.0615
rs2252641	T	0.0368
rs1508798	T	0.0516
rs2072633	A	0.0411
rs11601507	A	0.0782
rs112009435	A	0.06
rs651821	T	0.0692
rs10840293	A	0.046
rs7199941	A	0.0367
rs2571445	A	0.041
rs11107903	A	0.0747
rs7502499	A	0.043
rs10221742	A	0.054
rs17263917	A	0.066
rs7766436	T	0.048
rs6905288	A	0.045
rs896655	A	0.04
rs12414777	T	0.055
rs7604735	T	0.049
rs10947789	T	0.0462
rs944172	T	0.0395
rs11670056	T	0.088
rs2876643	A	0.0458
rs867186	A	0.063
rs264	A	0.0632
rs472109	C	0.0391
rs4762479	T	0.08
rs655720	T	0.049
rs1317507	A	0.0398
rs495828	T	0.06
rs2814993	A	0.061
rs223290	T	0.089
rs6984210	C	0.0784
rs9319428	A	0.0404
rs116843064	A	0.1609
rs11810571	C	0.0553
rs12999907	A	0.056
rs7617773	T	0.0393
rs2814944	A	0.0479
rs2140480	T	0.047
rs17680741	T	0.042
rs12801636	A	0.0403
rs11204892	A	0.0487
rs12133641	A	0.043
rs2820315	T	0.0405
rs34991912	T	0.0379
rs41272114	T	0.1153
rs10734649	T	0.044
rs1050362	A	0.0386
rs1250259	A	0.048
rs606452	A	0.0466
rs1807214	A	0.0639
rs12619842	C	0.0549
rs9892152	T	0.033
rs10106652	A	0.048
rs4754698	C	0.0368
rs9591012	A	0.0441
rs4845570	T	0.058
rs6997330	C	0.1291
rs4752700	A	0.0332
rs1867624	T	0.0369
rs10237377	T	0.0423
rs2880099	A	0.06
rs13118820	A	0.042
rs9469890	T	0.054
rs1591805	A	0.037
rs7998440	A	0.0383
rs11673093	A	0.047
rs13079221	C	0.0405
rs12897	A	0.042
rs12500824	A	0.0336
rs11099493	A	0.039
rs73225842	T	0.096
rs3217978	A	0.1546
rs12264252	A	0.0435
rs590121	T	0.0386
rs9521678	T	0.0408
rs2074158	T	0.0543
rs1801251	A	0.0416
rs1077534	A	0.059
rs273909	A	0.0534
rs73596816	A	0.118
rs11042937	T	0.0403
rs3741380	A	0.041
rs12936587	A	0.0361
rs11080107	T	0.0358
rs4072980	A	0.0326
rs11806316	A	0.0337
rs7145159	T	0.0319
rs685031	A	0.043
rs10456100	T	0.044
rs4237540	A	0.04
rs112635299	T	0.165
rs7220401	T	0.04
rs145542470	A	0.158
rs61848342	T	0.0363
rs11838267	T	0.0514
rs1800775	A	0.0405
rs13723	A	0.0395
rs17608766	T	0.0519
rs4613862	A	0.0319
rs885150	T	0.0355
rs260020	T	0.0518
rs1476098	A	0.0443
rs5760293	T	0.1275
rs2493298	A	0.0514
rs61776719	A	0.041
rs9367716	T	0.0375
rs12663498	T	0.0591
rs4918072	A	0.0386
rs9513112	A	0.04
rs11840502	A	0.04
rs12149545	A	0.0374
rs3895874	A	0.0414
rs9964304	A	0.0382
rs2943634	A	0.0409
rs57265257	A	0.0468
rs8080784	T	0.053
rs6088590	T	0.0338
rs2832227	A	0.0438
rs840616	T	0.0402
rs10512861	T	0.0431
rs12765878	T	0.0327
rs604723	T	0.04
rs7947761	A	0.042
rs8079951	A	0.048
rs3827066	T	0.0467
rs6700559	T	0.0325
rs6740731	A	0.051
rs7011846	A	0.113
rs659418	T	0.053
rs10131894	C	0.038
rs191896574	T	0.162
rs10267593	A	0.0412
rs6997340	T	0.0331
rs11613352	T	0.036
rs73193808	A	0.049
rs73082363	T	0.061
rs17080091	T	0.0537
rs7214663	A	0.053
rs34633411	T	0.0423
rs2074164	C	0.0423
rs582384	A	0.0332
rs3775058	A	0.0386
rs111245230	T	0.098
rs10818576	T	0.0429
rs7926712	A	0.0351
rs36096196	T	0.0469
rs1405130	T	0.0325
rs7633770	A	0.0295
rs7623687	A	0.0529
rs73222236	A	0.0385
rs4266144	C	0.0346
rs17081933	A	0.0399
rs10806235	T	0.037
rs28416651	A	0.036
rs7116641	T	0.0314
rs7306455	A	0.0549
rs6494488	A	0.0431
rs17581137	A	0.0373
rs7342694	T	0.037
rs76954792	T	0.0393
rs8103278	A	0.0331
rs6102343	A	0.0372
rs699	A	0.036
rs61741262	T	0.062
rs832540	A	0.0322
rs9501744	T	0.0553
rs41269133	T	0.0637
rs7797644	T	0.0386
rs10093110	A	0.0319
rs34156428	A	0.048
rs11057401	A	0.0383
rs10128951	A	0.039
rs2337157	A	0.036
rs833509	T	0.0399
rs663640	T	0.0383
rs2738447	A	0.036
rs17616661	A	0.0567
rs6129767	T	0.0385
rs56313611	T	0.0524
rs2843152	C	0.0406
rs60154123	T	0.0444
rs112941127	A	0.108
rs11677932	A	0.0339
rs7696431	T	0.0311
rs1321309	A	0.028
rs11509880	A	0.0327
rs56228609	T	0.039
rs236710	T	0.047
rs6001960	A	0.04
rs148880716	A	0.503
rs16844401	A	0.0683
rs3936511	A	0.0366
rs3936510	T	0.039
rs113075218	A	0.0448
rs62390615	A	0.055
rs2107732	A	0.0567
rs7809950	T	0.039
rs10249651	T	0.0311
rs975722	A	0.0283
rs2145598	A	0.0283
rs10131519	T	0.043
rs1334894	T	0.0482
rs2189839	A	0.0345
rs9583531	T	0.0448
rs8042271	A	0.0746
T2D
SNP	EA	BETA
rs7756992	A	-0.14
rs10811660	A	-0.16
rs1421085	T	-0.12
rs76895963	T	0.48
rs78025551	C	0.15
rs10882101	T	0.11
rs1112718	A	0.11
rs6780171	A	0.11
rs3802177	A	-0.11
rs1708302	T	-0.092
rs2972144	A	-0.094
rs2237895	A	-0.093
rs10830963	C	-0.099
rs10937721	C	0.087
rs1801212	A	0.091
rs77464186	A	0.11
rs11257655	T	0.09
rs11708067	A	0.089
rs2237897	T	-0.19
rs1359790	A	-0.083
rs80147536	A	0.13
rs10908278	A	-0.074
rs115505614	T	0.17
rs1005752	A	0.079
rs703972	C	-0.071
rs72802342	A	-0.13
rs11709077	A	-0.11
rs13262861	A	-0.094
rs3768321	T	0.085
rs5213	T	-0.071
rs340874	T	-0.068
rs10228066	T	0.066
rs2258238	A	-0.11
rs4929965	A	0.07
rs1260326	T	-0.067
rs2796441	A	-0.066
rs4736819	T	0.064
rs78408340	C	-0.38
rs465002	T	0.073
rs79687284	C	0.18
rs76011118	A	0.19
rs3217792	T	-0.12
rs180988137	A	-0.32
rs28505901	A	-0.076
rs9873618	A	-0.066
rs10195252	T	0.06
rs9379084	A	-0.097
rs10842994	T	-0.074
rs4686471	T	-0.06
rs1800961	T	0.16
rs243024	A	0.058
rs4932265	T	0.065
rs35352848	T	0.071
rs10406431	A	0.059
rs56348580	C	-0.062
rs11759026	A	-0.067
rs429358	T	0.08
rs231361	A	0.064
rs3887925	T	0.055
rs56337234	T	-0.057
rs4457053	A	-0.059
rs1042725	T	0.054
rs6459733	C	-0.058
rs9687832	A	0.067
rs1377807	C	0.057
rs17168486	T	0.069
rs1562396	A	-0.058
rs1800574	T	0.16
rs1493694	T	0.084
rs2307111	T	0.053
rs2820446	C	0.057
rs146886108	T	-0.38
rs10097617	T	0.051
rs2249105	A	0.053
rs1412830	T	-0.053
rs12910825	A	-0.053
rs2028150	C	0.052
rs35895680	A	-0.055
rs8107974	A	-0.093
rs4810426	T	0.082
rs9860730	A	0.055
rs2238689	T	-0.05
rs11688682	C	-0.058
rs1783541	T	0.061
rs878521	A	0.057
rs10974438	A	-0.051
rs7078559	T	0.049
rs7669833	A	-0.054
rs3217860	A	-0.057
rs2925979	T	0.053
rs17791513	A	0.1
rs1796330	C	-0.049
rs34715063	T	-0.076
rs348330	A	-0.051
rs4977213	T	-0.051
rs2642588	T	-0.052
rs523288	A	-0.056
rs17836088	C	0.058
rs58730668	T	0.068
rs11070332	A	0.049
rs17689007	A	-0.048
rs3774723	A	-0.065
rs2280141	T	0.047
rs702634	A	0.051
rs1127215	T	-0.047
rs4238013	T	-0.058
rs72926932	A	-0.083
rs2800733	A	0.051
rs6458354	T	-0.051
rs8037894	C	-0.047
rs12454712	T	0.049
rs6600191	T	0.061
rs1061810	A	0.05
rs10096633	T	-0.07
rs138337556	A	-0.53
rs6885132	C	0.078
rs6518681	A	-0.083
rs177045	A	-0.05
rs3798519	A	-0.058
rs4804833	A	0.047
rs1531583	T	0.11
rs67232546	T	0.056
rs3111316	A	0.046
rs149364428	A	0.24
rs12811407	A	0.049
rs184509201	C	0.18
rs34855406	C	0.05
rs6070625	C	-0.044
rs1316776	A	-0.046
rs17250977	A	-0.12
rs4925109	A	0.048
rs10938398	A	0.044
rs505922	T	-0.046
rs11820019	T	0.14
rs61676547	C	0.055
rs11688931	C	0.061
rs145678014	T	-0.11
rs1426371	A	-0.05
rs3810291	A	0.046
rs3772071	T	0.048
rs62107261	T	0.11
rs57327348	A	0.053
rs11699802	T	-0.043
rs11065299	A	0.08
rs862320	T	-0.042
rs6821438	A	0.042
rs917195	T	-0.051
rs6063048	A	-0.047
rs35913461	T	-0.056
rs57235767	T	-0.046
rs73226260	A	-0.12
rs74452128	A	-0.15
rs148766658	T	-0.11
rs17013314	A	-0.12
rs718314	A	-0.047
rs539515	A	-0.051
rs11642430	C	-0.042
rs11967262	C	-0.041
rs112498319	A	-0.041
rs62492368	A	0.044
rs1801645	T	-0.048
rs58432198	T	-0.065
rs738408	T	0.049
rs10750397	A	0.045
rs4148856	C	0.049
rs1412234	T	-0.043
rs10893829	T	0.057
rs1580278	A	-0.041
rs34584161	A	0.048
rs2268078	A	0.043
rs7022807	A	-0.04
rs12001437	T	-0.041
rs3811978	A	-0.053
rs4688760	T	0.043
rs17772814	A	-0.078
rs1043246	C	-0.059
rs291367	A	-0.044
rs13426680	A	0.082
rs2189301	A	-0.06
rs576674	A	-0.053
rs7178762	T	-0.039
rs13737	T	-0.046
rs112915006	A	-0.092
rs62271373	A	0.088
rs474513	A	0.039
rs362307	T	0.074
rs34298980	T	0.04
rs649961	T	0.038
rs555759341	C	0.36
rs11717959	T	0.039
rs11786992	A	0.04
rs1561927	T	-0.043
rs536643418	C	-0.44
rs12719778	T	0.039
rs10954772	T	0.041
rs2283220	A	0.043
rs12920022	A	0.053
rs55653563	A	0.043
rs6708643	A	0.038
rs34965774	A	0.054
rs9563615	A	0.042
rs17522122	T	0.038
rs12048743	C	-0.038
rs2456530	T	0.056
rs7115753	A	0.038
rs4709746	T	-0.056
rs74653713	A	-0.094
rs4279506	C	-0.039
rs6884702	A	-0.038
rs4776970	A	0.039
rs76263492	T	0.091
rs41277236	T	0.096
rs7124681	A	0.037
rs9957145	A	-0.05
rs28638142	A	0.093
rs9494624	A	0.041
rs8010382	A	-0.038
rs35999103	T	0.052
rs8032939	T	-0.043
rs9569864	T	-0.048
rs34454109	A	0.044
rs62080313	T	-0.056
rs329122	A	0.037
rs4946812	A	-0.039
rs12140153	T	-0.064
rs2272163	A	-0.037
rs11496066	T	0.047
rs7249758	A	0.045
rs11680058	A	0.058
rs11063028	T	-0.047
rs13041756	T	-0.058
rs13085136	T	-0.074
rs231349	T	0.06
rs11926707	T	-0.038
rs6976111	A	0.042
rs11842871	T	-0.042
rs117001013	T	-0.065
rs10193538	T	0.037
rs6545714	A	-0.037
rs3751837	T	0.044
rs7222481	C	0.039
rs2872246	A	0.036
rs17122772	C	-0.043
rs7240767	T	-0.037
rs528350911	C	-0.24
rs145904381	T	0.17
rs7629630	A	0.051
rs77864822	A	0.073
rs75253922	T	-0.046
rs9430095	C	0.036
rs187936726	A	-0.12
rs8046545	A	-0.037
rs2767036	A	-0.039
rs963740	A	0.039
rs8017808	T	-0.041
rs28819812	A	-0.04
rs141521721	A	0.12
rs7719891	A	-0.04
rs60276348	T	0.052
rs2581787	T	0.036
rs1903002	C	-0.036
rs39328	T	0.036
rs12680028	C	0.035
rs17802463	T	-0.039
rs2066827	T	-0.044
rs17684074	C	-0.041
rs11137820	C	0.035
rs4281707	A	-0.035
rs62007683	T	-0.037
rs117483894	A	-0.093
rs75423501	A	-0.062
rs7867635	T	-0.036
rs7987740	T	0.036
rs9828772	C	0.059
rs1296328	A	0.035
rs71372253	T	-0.073
rs10962	C	0.043
rs2197973	T	0.035
rs12640250	A	-0.039
rs2102278	A	-0.038
rs571342427	T	-0.58
rs10406327	C	0.035
rs5758223	A	0.038
rs3826482	A	0.036
rs199795270	C	0.25
rs11657492	T	-0.058
rs72631105	A	0.044
rs17261179	T	0.034
rs4771648	A	-0.037
rs150111048	A	-0.11
rs4976033	A	-0.035
rs279744	A	-0.037
rs96844	A	-0.038
rs79046683	T	0.74
rs77136196	T	0.086
rs78840640	C	-0.12
rs56376556	T	0.079
rs191830490	A	-0.23
rs11042596	T	-0.036
rs2982521	A	0.034
rs9505097	T	-0.041
rs116913033	T	-0.045
rs62370480	A	0.039
rs7943101	T	0.044
rs140242150	A	0.28
rs76549217	T	0.1
rs549498088	T	0.45
rs10848958	T	-0.041
rs7978610	C	-0.034
rs35497231	T	-0.034
rs3934712	T	-0.039
rs616279	A	0.036
rs113414093	A	0.08
rs79103584	A	-0.14
rs7847880	T	-0.044
rs61881115	A	-0.043
rs11202627	T	0.044
rs114447556	T	0.06
rs17819328	T	-0.031
rs825452	A	0.032
rs9537803	T	-0.034
rs62482405	T	-0.056
rs2727301	T	0.035
rs2465043	A	-0.032
rs445084	A	-0.032
rs34855922	A	0.034
rs286925	A	0.039
rs12802972	A	0.03
rs2052261	A	0.032
rs6011155	T	0.031
rs10305745	A	0.25
rs12236906	T	0.14
rs12578639	A	0.04
rs112595469	T	0.093
rs862016	A	-0.055
rs10469140	A	-0.029
rs35654957	T	-0.03
rs80244329	A	-0.11
rs111827885	T	-0.17
rs73224262	T	0.19
rs74368513	A	-0.26
rs11793035	T	-0.033
rs1317617	A	-0.035
rs188247550	T	0.14
rs1641523	T	-0.028
rs3845281	A	-0.048
rs2283164	A	0.066
rs66477705	T	0.08
rs1516728	A	0.032
rs510807	A	0.028
rs560716466	A	0.3
rs1575972	A	-0.077
rs28525376	T	-0.027
rs244665	A	0.03
rs116953931	A	0.071
rs59944054	A	0.033
rs76811102	T	0.069
rs2268382	A	-0.028
rs2431115	A	0.026
rs62357230	A	0.074
rs28719468	T	-0.034
rs4923543	A	0.026
rs4930091	T	-0.029
rs62368490	T	0.078
rs76251711	A	-0.12
rs62059712	T	0.046
rs234853	A	0.029
rs11696357	A	0.053
rs13024606	T	0.055
rs2233632	T	0.024
rs114526150	T	-0.073
rs10757283	T	0.021
rs7645517	A	0.046
rs80102379	T	-0.086
rs78403475	C	-0.035
rs2908334	T	0.019
rs1333052	A	0.018
rs61850200	C	0.017
rs78020297	A	0.034
rs1807782	T	-0.0098
rs3860444	A	0.0091
rs3115960	C	-0.0063
rs7918400	T	-0.0039
rs7903146	T	0.31
Obesity
SNP	EA	BETA
rs12970134	A	0.31
rs3736505	G	0.3
rs10146997	G	0.21
rs11075990	A	0.45
